# Supplementary material for: 3,6-Dichloro­catechol
Source: Acta Crystallogr Sect E Struct Rep Online. 2008 Aug 13;64(Pt 9):o1746. doi: 10.1107/S1600536808025014 (PMC2960712; doi:10.1107/S1600536808025014)
Supplement: Supplementary file 1 [file e-64-o1746-sup1.cif]

##############################################################################
###                                                                        ###
###        Electronic paper (Acta Crystallographica Section E)             ###
###                                                                        ###
##############################################################################
#                                                                            #
# This CIF contains the data in a paper accepted for publication in Acta     #
# Crystallographica Section E. It conforms to the requirements of Notes      #
# for Authors for Section E, and has been peer reviewed under the auspices   #
# of the IUCr Commission on Journals.                                        #
#                                                                            #
# Full details of the Crystallographic Information File format               #
# are given in the paper "The Crystallographic Information File (CIF):       #
# a New Standard Archive File for Crystallography" by S. R. Hall, F. H.      #
# Allen and I. D. Brown [Acta Cryst. (1991), A47, 655-685].                  #
#                                                                            #
# The current version of the core CIF dictionary is obtainable from          #
# ftp://ftp.iucr.org/pub/cif_core.dic. The current version number is 2.4.    #
#                                                                            #
# Software is freely available for graphical display of the structure(s) in  #
# this CIF.  For information consult the CIF home page http://www.iucr.org/  #
# cif/home.html                                                              #
#                                                                            #
# This file may be used for bona fide research purposes within the           #
# scientific community so long as proper attribution is given to the journal # 
# article from which it was obtained.                                        #
#                                                                            #
##############################################################################
                                             
data_global
_audit_creation_method     SHELXL-97
_journal_date_recd_electronic     2008-04-24
_journal_date_accepted     2008-08-04
_journal_name_full     'Acta Crystallographica, Section E'
_journal_year     2008
_journal_volume     64
_journal_issue      9
_journal_page_first     o1746
_journal_page_last     o1746
_journal_paper_category     QO
_journal_coeditor_code     BQ2078
_publ_contact_author_name     'Dr Xiao-ping Cao'
_publ_contact_author_address
;  State Key Laboratory of Applied Organic Chemistry
and College of Chemistry and Chemical Engineering,
Lanzhou University, Lanzhou, Gansu 730000, China
;
_publ_contact_author_email     caoxplzu@163.com
_publ_contact_author_fax     '86 931 8912582'
_publ_contact_author_phone     '86 931 3911268'
_publ_section_title
;
3,6-Dichlorocatechol
;
loop_
    _publ_author_name
    _publ_author_footnote
    _publ_author_address
    'Xie, An-Le' .
;
State Key Laboratory of Applied Organic Chemistry
and College of Chemistry and Chemical Engineering,
Lanzhou University, Lanzhou, Gansu 730000, People's Republic of China
;
    'Ding, Tong-Jian' .
;
State Key Laboratory of Applied Organic Chemistry
and College of Chemistry and Chemical Engineering,
Lanzhou University, Lanzhou, Gansu 730000, People's Republic of China
;
    'Cao, Xiao-Ping' .
;
State Key Laboratory of Applied Organic Chemistry
and College of Chemistry and Chemical Engineering,
Lanzhou University, Lanzhou, Gansu 730000, People's Republic of China
;
data_I
_chemical_name_systematic
;
3,6-dichlorobenzene-1,2-diol
;
_chemical_name_common     3,6-Dichlorocatechol
_chemical_formula_moiety     'C6 H4 Cl2 O2'
_chemical_formula_sum     'C6 H4 Cl2 O2'
_chemical_formula_iupac     'C6 H4 Cl2 O2'
_chemical_formula_weight     178.99
_chemical_melting_point     ?
_symmetry_cell_setting     Monoclinic
_symmetry_space_group_name_H-M     'P 21/c'
_symmetry_space_group_name_Hall     '-P 2ybc'
loop_
    _symmetry_equiv_pos_as_xyz
    'x, y, z'
    '-x, y+1/2, -z+1/2'
    '-x, -y, -z'
    'x, -y-1/2, z-1/2'
_cell_length_a     7.4411(7)
_cell_length_b     10.1283(10)
_cell_length_c     10.6448(8)
_cell_angle_alpha     90.00
_cell_angle_beta     119.903(5)
_cell_angle_gamma     90.00
_cell_volume     695.45(11)
_cell_formula_units_Z     4
_cell_measurement_reflns_used     2193
_cell_measurement_theta_min     2.89
_cell_measurement_theta_max     26.35
_cell_measurement_temperature     296
_exptl_crystal_description     block
_exptl_crystal_colour     colorless
_exptl_crystal_size_max     0.36
_exptl_crystal_size_mid     0.17
_exptl_crystal_size_min     0.15
_exptl_crystal_density_diffrn     1.710
_exptl_crystal_density_meas     ?
_exptl_crystal_density_method     'not measured'
_exptl_crystal_F_000     360
_exptl_absorpt_coefficient_mu     0.858
_exptl_absorpt_correction_type     multi-scan
_exptl_absorpt_process_details     '(SADABS; Bruker, 1997)'
_exptl_absorpt_correction_T_min     0.7475
_exptl_absorpt_correction_T_max     0.8820
_exptl_special_details
;
;
_diffrn_ambient_temperature     296
_diffrn_radiation_type     MoK\a
_diffrn_radiation_wavelength     0.71073
_diffrn_radiation_source     'fine-focus sealed tube'
_diffrn_radiation_monochromator     graphite
_diffrn_measurement_device_type     'Bruker SMART CCD area-detector'
_diffrn_measurement_method     '\f and \w'
_diffrn_detector_area_resol_mean     ?
_diffrn_reflns_number     3531
_diffrn_reflns_av_R_equivalents     0.0174
_diffrn_reflns_av_sigmaI/netI     0.0176
_diffrn_reflns_theta_min     2.99
_diffrn_reflns_theta_max     25.15
_diffrn_reflns_theta_full     25.15
_diffrn_measured_fraction_theta_max     0.998
_diffrn_measured_fraction_theta_full     0.998
_diffrn_reflns_limit_h_min     -8
_diffrn_reflns_limit_h_max     8
_diffrn_reflns_limit_k_min     -9
_diffrn_reflns_limit_k_max     12
_diffrn_reflns_limit_l_min     -12
_diffrn_reflns_limit_l_max     12
_diffrn_standards_number     ?
_diffrn_standards_interval_count     ?
_diffrn_standards_interval_time     ?
_diffrn_standards_decay_%     ?
_refine_special_details
;
Refinement of <i>F</i>^2^ against ALL reflections. The weighted <i>R</i>-factor
<i>wR</i> and
goodness of fit <i>S</i> are based on <i>F</i>^2^, conventional
<i>R</i>-factors <i>R</i> are based
on <i>F</i>, with <i>F</i> set to zero for negative <i>F</i>^2^. The threshold
expression of
<i>F</i>^2^ > \s(<i>F</i>^2^) is used only for calculating <i>R</i>-factors(gt)
<i>etc</i>. and is
not relevant to the choice of reflections for refinement. <i>R</i>-factors
based
on <i>F</i>^2^ are statistically about twice as large as those based on
<i>F</i>, and <i>R</i>-
factors based on ALL data will be even larger.
;
_reflns_number_total     1243
_reflns_number_gt     1117
_reflns_threshold_expression     I>2\s(I)
_refine_ls_structure_factor_coef     Fsqd
_refine_ls_matrix_type     full
_refine_ls_R_factor_all     0.0329
_refine_ls_R_factor_gt     0.0301
_refine_ls_wR_factor_gt     0.1139
_refine_ls_wR_factor_ref     0.1184
_refine_ls_goodness_of_fit_ref     1.013
_refine_ls_restrained_S_all     1.013
_refine_ls_number_reflns     1243
_refine_ls_number_parameters     93
_refine_ls_number_restraints     0
_refine_ls_hydrogen_treatment     constr
_refine_ls_weighting_scheme     calc
_refine_ls_weighting_details
                   'calc w=1/[\s^2^(Fo^2^)+(0.01P)^2^] where P=(Fo^2^+2Fc^2^)/3'
_atom_sites_solution_hydrogens     geom
_atom_sites_solution_primary     direct
_atom_sites_solution_secondary     difmap
_refine_ls_shift/su_max     0.001
_refine_ls_shift/su_mean     0.000
_refine_diff_density_max     0.177
_refine_diff_density_min     -0.340
_refine_ls_extinction_method     none
_refine_ls_extinction_coef     ?
loop_
    _atom_type_symbol
    _atom_type_description
    _atom_type_scat_dispersion_real
    _atom_type_scat_dispersion_imag
    _atom_type_scat_source
    'C' 'C' 0.0033 0.0016
                         'International Tables Vol C Tables 4.2.6.8 and 6.1.1.4'
    'H' 'H' 0.0000 0.0000
                         'International Tables Vol C Tables 4.2.6.8 and 6.1.1.4'
    'Cl' 'Cl' 0.1484 0.1585
                         'International Tables Vol C Tables 4.2.6.8 and 6.1.1.4'
    'O' 'O' 0.0106 0.0060
                         'International Tables Vol C Tables 4.2.6.8 and 6.1.1.4'
_computing_data_collection     'SMART (Bruker, 1997)'
_computing_cell_refinement     'SMART (Bruker, 1997)'
_computing_data_reduction     'SAINT (Bruker, 1997)'
_computing_structure_solution     'SHELXS97 (Sheldrick, 2008)'
_computing_structure_refinement     'SHELXL97 (Sheldrick, 2008)'
_computing_molecular_graphics     'SHELXTL (Sheldrick, 2008)'
_computing_publication_material     'SHELXTL (Sheldrick, 2008)'
loop_
    _atom_site_type_symbol
    _atom_site_label
    _atom_site_fract_x
    _atom_site_fract_y
    _atom_site_fract_z
    _atom_site_U_iso_or_equiv
    _atom_site_adp_type
    _atom_site_calc_flag
    _atom_site_refinement_flags
    _atom_site_occupancy
    _atom_site_disorder_assembly
    _atom_site_disorder_group
    Cl Cl1 0.84969(7) 1.04043(6) 0.81747(4) 0.0483(3) Uani d . 1 . .
    Cl Cl2 0.64593(7) 0.99288(7) 0.17713(4) 0.0529(3) Uani d . 1 . .
    O O1 0.8451(2) 0.79625(12) 0.66807(12) 0.0487(4) Uani d . 1 . .
    H H1 0.8578 0.7331 0.6249 0.073 Uiso calc R 1 . .
    O O2 0.7560(2) 0.76889(12) 0.39645(12) 0.0490(4) Uani d . 1 . .
    H H2 0.7570 0.7708 0.3198 0.074 Uiso calc R 1 . .
    C C1 0.7904(3) 1.02895(16) 0.63843(18) 0.0344(4) Uani d . 1 . .
    C C2 0.7954(2) 0.90633(16) 0.58289(15) 0.0335(4) Uani d . 1 . .
    C C3 0.7515(2) 0.89485(16) 0.44037(17) 0.0330(4) Uani d . 1 . .
    C C4 0.7012(3) 1.00694(18) 0.35485(17) 0.0356(4) Uani d . 1 . .
    C C5 0.6955(3) 1.13066(18) 0.41095(17) 0.0433(4) Uani d . 1 . .
    H H5 0.6619 1.2056 0.3530 0.052 Uiso calc R 1 . .
    C C6 0.7397(3) 1.14090(18) 0.55181(19) 0.0415(4) Uani d . 1 . .
    H H6 0.7359 1.2230 0.5896 0.050 Uiso calc R 1 . .
loop_
    _atom_site_aniso_label
    _atom_site_aniso_U_11
    _atom_site_aniso_U_22
    _atom_site_aniso_U_33
    _atom_site_aniso_U_12
    _atom_site_aniso_U_13
    _atom_site_aniso_U_23
    Cl1 0.0647(4) 0.0507(4) 0.0356(4) -0.00327(18) 0.0296(3) -0.00797(16)
    Cl2 0.0633(4) 0.0666(5) 0.0307(4) 0.0071(2) 0.0248(3) 0.00907(18)
    O1 0.0832(10) 0.0343(7) 0.0401(7) 0.0122(6) 0.0393(7) 0.0089(5)
    O2 0.0835(10) 0.0351(7) 0.0414(7) -0.0021(6) 0.0409(7) -0.0039(5)
    C1 0.0382(9) 0.0370(9) 0.0307(8) -0.0029(6) 0.0192(7) -0.0042(6)
    C2 0.0394(8) 0.0323(9) 0.0317(8) 0.0010(7) 0.0199(7) 0.0053(6)
    C3 0.0373(8) 0.0334(9) 0.0298(7) -0.0025(6) 0.0177(6) -0.0020(6)
    C4 0.0360(9) 0.0445(10) 0.0276(8) -0.0007(7) 0.0169(7) 0.0042(7)
    C5 0.0488(10) 0.0354(9) 0.0450(9) 0.0037(7) 0.0230(8) 0.0100(7)
    C6 0.0508(10) 0.0309(9) 0.0429(8) 0.0009(7) 0.0234(7) -0.0003(7)
_geom_special_details
;
All e.s.d.'s (except the e.s.d. in the dihedral angle between two l.s. planes)
are estimated using the full covariance matrix. The cell e.s.d.'s are taken
into account individually in the estimation of e.s.d.'s in distances, angles
and torsion angles; correlations between e.s.d.'s in cell parameters are only
used when they are defined by crystal symmetry. An approximate (isotropic)
treatment of cell e.s.d.'s is used for estimating e.s.d.'s involving l.s.
planes.
;
loop_
    _geom_bond_atom_site_label_1
    _geom_bond_atom_site_label_2
    _geom_bond_site_symmetry_2
    _geom_bond_distance
    _geom_bond_publ_flag
    O1 H1 . 0.8200 ?
    O2 H2 . 0.8200 ?
    C1 C2 . 1.384(2) ?
    C1 C6 . 1.390(2) ?
    C1 Cl1 . 1.7326(17) ?
    C2 O1 . 1.3666(18) ?
    C2 C3 . 1.388(2) ?
    C3 O2 . 1.365(2) ?
    C3 C4 . 1.385(2) ?
    C4 C5 . 1.398(2) ?
    C4 Cl2 . 1.7299(16) ?
    C5 C6 . 1.369(3) ?
    C5 H5 . 0.9300 ?
    C6 H6 . 0.9300 ?
loop_
    _geom_angle_atom_site_label_1
    _geom_angle_atom_site_label_2
    _geom_angle_atom_site_label_3
    _geom_angle_site_symmetry_1
    _geom_angle_site_symmetry_3
    _geom_angle
    _geom_angle_publ_flag
    O1 C2 C1 . . 120.31(13) ?
    O1 C2 C3 . . 119.68(14) ?
    O2 C3 C4 . . 125.85(14) ?
    O2 C3 C2 . . 114.84(14) ?
    C1 C2 C3 . . 120.02(14) ?
    C1 C6 H6 . . 119.9 ?
    C2 O1 H1 . . 109.5 ?
    C2 C1 C6 . . 120.32(15) ?
    C2 C1 Cl1 . . 118.94(12) ?
    C3 O2 H2 . . 109.5 ?
    C3 C4 C5 . . 120.65(15) ?
    C3 C4 Cl2 . . 119.36(13) ?
    C4 C3 C2 . . 119.27(15) ?
    C4 C5 H5 . . 120.2 ?
    C5 C4 Cl2 . . 119.98(13) ?
    C5 C6 C1 . . 120.16(16) ?
    C5 C6 H6 . . 119.9 ?
    C6 C5 C4 . . 119.59(15) ?
    C6 C1 Cl1 . . 120.75(13) ?
    C6 C5 H5 . . 120.2 ?
loop_
    _geom_torsion_atom_site_label_1
    _geom_torsion_atom_site_label_2
    _geom_torsion_atom_site_label_3
    _geom_torsion_atom_site_label_4
    _geom_torsion_site_symmetry_1
    _geom_torsion_site_symmetry_2
    _geom_torsion_site_symmetry_3
    _geom_torsion_site_symmetry_4
    _geom_torsion
    _geom_torsion_publ_flag
    Cl1 C1 C2 O1 . . . . 0.4(2) ?
    Cl1 C1 C2 C3 . . . . -179.06(12) ?
    Cl1 C1 C6 C5 . . . . 179.23(13) ?
    Cl2 C4 C5 C6 . . . . -179.92(13) ?
    O1 C2 C3 O2 . . . . 2.1(2) ?
    O1 C2 C3 C4 . . . . 179.98(15) ?
    O2 C3 C4 C5 . . . . 177.97(16) ?
    O2 C3 C4 Cl2 . . . . -2.3(2) ?
    C1 C2 C3 O2 . . . . -178.41(15) ?
    C1 C2 C3 C4 . . . . -0.5(2) ?
    C2 C1 C6 C5 . . . . -0.3(3) ?
    C2 C3 C4 C5 . . . . 0.3(2) ?
    C2 C3 C4 Cl2 . . . . -179.90(12) ?
    C3 C4 C5 C6 . . . . -0.1(3) ?
    C4 C5 C6 C1 . . . . 0.2(3) ?
    C6 C1 C2 O1 . . . . -179.97(15) ?
    C6 C1 C2 C3 . . . . 0.5(2) ?
loop_
    _geom_hbond_atom_site_label_D
    _geom_hbond_atom_site_label_H
    _geom_hbond_atom_site_label_A
    _geom_hbond_site_symmetry_A
    _geom_hbond_distance_DH
    _geom_hbond_distance_HA
    _geom_hbond_distance_DA
    _geom_hbond_angle_DHA
    _geom_hbond_publ_flag
    O1 H1 O2 . 0.82 2.19 2.6391(17) 115 yes
    O1 H1 Cl1 2_746 0.82 2.76 3.3980(16) 137 yes
    O2 H2 Cl2 . 0.82 2.61 3.0597(13) 116 yes
    O2 H2 O1 4_575 0.82 2.13 2.8969(19) 155 yes
