# Supplementary material for: 3,6-Dichloro­catechol
Source: Acta Crystallogr Sect E Struct Rep Online. 2008 Aug 13;64(Pt 9):o1746. doi: 10.1107/S1600536808025014 (PMC2960712; doi:10.1107/S1600536808025014)
Supplement: Supplementary file 2 [file e-64-o1746-Isup2.hkl]

# h,k,l, Fc-squared, Fo-squared, sigma(Fo-squared) and status flag
data_I
_shelx_title ' exp_321 in P2(1)/c'
_shelx_refln_list_code          4
_shelx_F_calc_maximum      159.41
_exptl_crystal_F_000       728.00
_reflns_d_resolution_high  0.8107
loop_
 _symmetry_equiv_pos_as_xyz
 'x, y, z'
 '-x, y+1/2, -z+1/2'
 '-x, -y, -z'
 'x, -y-1/2, z-1/2'
_cell_length_a                    7.4411(7)
_cell_length_b                    10.1283(10)
_cell_length_c                    10.6448(8)
_cell_angle_alpha                 90.00
_cell_angle_beta                  119.903(5)
_cell_angle_gamma                 90.00
_shelx_F_squared_multiplier     1.000
loop_
 _refln_index_h
 _refln_index_k
 _refln_index_l
 _refln_F_squared_calc
 _refln_F_squared_meas
  -1   0   0    0.12    0.05
  -2   0   0   10.10    0.39
  -3   0   0   -0.33    0.14
   4   0   0  229.31    3.85
  -4   0   0  229.77    3.47
  -5   0   0   -0.12    0.15
   5   0   0   -0.15    0.19
   6   0   0  457.05    7.14
  -6   0   0  459.03    6.56
   7   0   0   -0.12    0.28
   8   0   0   16.08    1.30
   9   0   0   -0.27    0.40
   9   0  -1    0.90    0.51
   7   0  -1   11.60    0.97
   6   0  -1    0.06    0.29
  -6   0   1   -0.14    0.22
  -5   0   1    8.73    0.59
  -4   0   1    0.51    0.20
  -3   0   1   50.31    1.16
  -2   0   1   -1.65    0.16
   1   0  -1   72.81    1.34
   1   0   1    2.09    0.16
   1   0   1    1.92    0.19
  -1   0  -1    2.01    0.17
   2   0   1   -3.42    0.27
   3   0   1    7.32    0.55
   3   0   1    7.80    0.46
  -3   0  -1    8.80    0.45
  -4   0  -1   -0.47    0.15
   4   0   1    0.09    0.19
   4   0   1   -0.06    0.20
   5   0   1   16.32    0.87
   5   0   1   17.57    1.06
  -5   0  -1   17.74    0.81
   6   0   1   -0.30    0.22
   7   0   1    0.43    0.35
   8   0   1    0.72    0.47
   9   0   1    0.66    0.53
   8   0  -2   13.16    1.20
   7   0  -2   -0.35    0.19
   6   0  -2   56.86    1.73
  -5   0   2    0.01    0.17
   4   0  -2 1773.61   21.08
   3   0  -2   -0.73    0.21
   2   0  -2 8293.63   95.73
   1   0  -2   -0.25    0.10
   0   0   2  846.87   10.20
   0   0   2  857.23   10.49
   0   0  -2  850.61   10.08
  -1   0  -2   -0.80    0.17
   1   0   2   -0.49    0.16
   1   0   2   -1.05    0.08
   2   0   2   51.22    1.36
  -2   0  -2   50.11    1.06
   2   0   2   51.12    0.98
   3   0   2   -0.16    0.17
  -3   0  -2    0.06    0.16
   3   0   2   -0.12    0.19
   4   0   2 3786.25   45.03
  -4   0  -2 3694.06   42.31
   4   0   2 3662.70   43.84
  -5   0  -2    0.12    0.21
   5   0   2   -0.06    0.17
   6   0   2  263.73    5.33
   7   0   2   -0.03    0.31
   8   0   2   56.10    2.51
   9   0  -3    1.63    0.66
   7   0  -3    1.24    0.38
   6   0  -3    0.09    0.26
   5   0  -3   29.54    1.21
   4   0  -3   -0.21    0.23
   3   0  -3   74.47    1.76
  -2   0   3    0.09    0.20
   2   0  -3    0.30    0.21
   1   0  -3   64.66    1.39
   0   0   3   -0.72    0.10
   0   0  -3   -0.44    0.15
   0   0   3   -0.67    0.13
   1   0   3  135.24    2.42
  -1   0  -3  134.76    2.27
   1   0   3  141.04    1.98
   2   0   3    0.05    0.15
   2   0   3    0.11    0.11
  -2   0  -3   -0.10    0.15
   3   0   3    0.10    0.22
  -3   0  -3    0.75    0.22
   3   0   3    0.59    0.20
   4   0   3    0.28    0.29
  -4   0  -3    0.06    0.18
   5   0   3    0.35    0.27
   6   0   3    0.02    0.30
   7   0   3    0.48    0.38
   8   0   3    0.10    0.41
   9   0  -4    0.03    0.40
   7   0  -4   -0.01    0.31
   6   0  -4  941.92   12.69
   5   0  -4    1.39    0.41
   4   0  -4   55.00    1.68
   3   0  -4   -0.15    0.14
  -2   0   4  308.25    4.93
   2   0  -4  309.75    4.59
   1   0  -4   -0.04    0.15
   0   0   4 2734.87   32.94
   0   0   4 2772.20   33.16
   0   0  -4 2731.89   31.55
   1   0   4   -0.06    0.18
  -1   0  -4   -0.24    0.23
   1   0   4   -0.25    0.12
  -2   0  -4  894.63   11.36
   2   0   4  929.89   12.18
   2   0   4  933.24   11.03
   3   0   4   -0.16    0.13
  -3   0  -4   -0.02    0.17
  -4   0  -4  384.33    5.46
   4   0   4  371.44    6.41
   5   0   4   -0.02    0.23
   6   0   4  217.09    4.93
   7   0   4   -0.27    0.30
   8   0   4   31.20    1.97
   8   0  -5   -0.01    0.34
   7   0  -5    1.01    0.40
   6   0  -5   -0.09    0.28
   5   0  -5    2.99    0.52
   4   0  -5    0.04    0.23
   3   0  -5  139.53    2.85
  -3   0   5  136.45    3.12
   2   0  -5    0.42    0.22
  -2   0   5    0.31    0.22
   1   0  -5   78.20    1.83
   0   0  -5    0.25    0.25
   0   0   5   -0.16    0.14
   0   0   5    0.25    0.16
  -1   0  -5    2.15    0.39
   1   0   5    1.49    0.31
   1   0   5    1.93    0.24
   2   0   5    0.23    0.21
   2   0   5    0.27    0.14
  -2   0  -5    0.37    0.26
   3   0   5   55.03    1.84
  -3   0  -5   54.09    1.54
   4   0   5    0.11    0.26
   5   0   5    7.25    0.85
   6   0   5    0.28    0.35
   7   0   5    0.00    0.37
   8   0  -6   47.53    2.04
   7   0  -6   -0.08    0.31
   6   0  -6   70.92    2.34
   5   0  -6   -0.21    0.23
   4   0  -6  291.13    5.05
  -3   0   6   -0.24    0.24
   3   0  -6   -0.45    0.15
   2   0  -6 2170.50   25.85
   1   0  -6   -0.22    0.18
   0   0   6  740.66   10.04
   0   0   6  737.84    9.54
   0   0  -6  737.38    9.78
  -1   0  -6   -0.23    0.26
   1   0   6    0.08    0.14
   1   0   6    0.21    0.19
   2   0   6  374.89    6.09
  -2   0  -6  373.06    5.74
   3   0   6   -0.14    0.22
  -3   0  -6    0.43    0.30
   4   0   6   13.50    1.03
   5   0   6   -0.11    0.28
   6   0   6   19.96    1.44
   7   0   6    0.06    0.45
   8   0  -7   -0.21    0.37
   7   0  -7    0.50    0.40
   6   0  -7   -0.19    0.26
   5   0  -7   17.52    1.10
   4   0  -7    0.05    0.25
  -3   0   7    0.64    0.41
   3   0  -7    0.31    0.31
   2   0  -7    0.16    0.25
   1   0  -7    6.11    0.61
   0   0   7    0.06    0.18
   0   0  -7    0.37    0.30
   0   0   7   -0.04    0.17
  -1   0  -7  158.59    3.33
   1   0   7  152.58    3.28
   2   0   7    0.11    0.25
  -2   0  -7   -0.19    0.31
   3   0   7    0.58    0.32
   4   0   7   -0.10    0.23
   5   0   7    1.79    0.57
   6   0   7    0.43    0.45
   8   0  -8    0.71    0.53
   7   0  -8   -0.21    0.30
   6   0  -8    6.08    0.81
   5   0  -8    0.36    0.30
   4   0  -8   96.82    2.74
  -4   0   8   90.30    3.06
   3   0  -8    0.31    0.31
  -3   0   8    0.04    0.31
   2   0  -8  185.50    3.85
  -2   0   8  188.38    4.34
   1   0  -8   -0.21    0.28
   0   0  -8  768.92   10.72
   0   0   8  753.39   10.81
   1   0   8   -0.04    0.19
  -1   0  -8    0.21    0.41
  -2   0  -8  335.52    5.77
   2   0   8  324.73    5.94
   3   0   8    0.12    0.31
   4   0   8  463.52    8.19
   5   0   8    0.19    0.41
   7   0  -9   -0.07    0.38
   6   0  -9    0.32    0.41
   5   0  -9    0.13    0.33
  -4   0   9   -0.33    0.43
   4   0  -9   -0.10    0.35
  -3   0   9    0.89    0.53
   3   0  -9    0.72    0.44
  -2   0   9   -0.62    0.35
   2   0  -9   -0.38    0.32
   1   0  -9   30.10    1.49
   0   0   9    0.00    0.22
   0   0  -9    0.03    0.36
   1   0   9   20.38    1.21
  -1   0  -9   21.76    1.37
   2   0   9    0.04    0.29
   3   0   9    2.20    0.63
   4   0   9   -0.18    0.31
   7   0 -10   -0.06    0.40
   6   0 -10   35.79    1.91
   5   0 -10    0.35    0.40
   4   0 -10   33.70    1.77
  -4   0  10   32.60    2.03
  -3   0  10    0.33    0.47
   3   0 -10   -0.09    0.36
   2   0 -10    1.15    0.56
  -2   0  10    0.69    0.49
   1   0 -10    0.20    0.40
   0   0 -10    3.66    0.77
   0   0  10    3.32    0.62
   1   0  10    0.02    0.30
  -1   0 -10   -0.26    0.50
   2   0  10  111.50    3.33
   3   0  10   -0.16    0.30
   5   0 -11   -0.20    0.45
  -4   0  11   -0.05    0.52
   4   0 -11   -0.39    0.43
  -3   0  11    0.35    0.55
   3   0 -11    0.53    0.49
  -2   0  11    0.19    0.51
   2   0 -11   -0.77    0.40
  -1   0  11    0.65    0.64
   1   0 -11    0.79    0.57
   0   0 -11   -0.73    0.55
   1   0  11    1.08    0.45
   2   0  11   -0.62    0.37
   3   0 -12    0.29    0.59
  -2   0  12   92.17    3.69
   2   0 -12   93.17    3.27
  -1   0  12   -0.30    0.57
   1   0 -12   -0.39    0.63
   1   1 -12    8.46    1.14
  -1  -1  12   11.87    1.45
  -2  -1  12    2.64    0.94
   2   1 -12    1.90    0.75
   3   1 -12    1.99    0.76
   2  -1  11  256.62    5.69
   1  -1  11   10.58    1.07
   0   1 -11  268.75    5.70
   0  -1  11  257.49    6.09
   0  -1  11  262.59    5.44
  -1  -1  11    1.98    0.77
   1   1 -11    1.98    0.71
   2   1 -11   62.30    2.48
  -2  -1  11   62.63    2.83
   3   1 -11    2.30    0.65
  -3  -1  11    0.46    0.62
   4   1 -11   21.65    1.53
   5   1 -11    2.48    0.77
   3  -1  10    1.00    0.47
   2  -1  10    0.12    0.37
   1  -1  10    4.58    0.71
   0   1 -10   28.67    1.60
   0  -1  10   26.94    1.42
   1   1 -10    8.25    0.93
  -1  -1  10    8.00    1.06
  -2  -1  10   -0.08    0.40
   2   1 -10   -0.10    0.38
  -3  -1  10    2.61    0.77
   3   1 -10    1.74    0.59
   4   1 -10   15.04    1.21
   5   1 -10    6.26    0.94
   6   1 -10    1.84    0.61
   7   1 -10    0.56    0.54
   4  -1   9    1.17    0.52
   3  -1   9    4.24    0.76
   2  -1   9  165.76    3.94
   1  -1   9    3.29    0.56
  -1   1  -9    4.32    0.75
   0   1  -9  153.09    3.61
   0  -1   9  156.26    3.53
   1   1  -9    0.01    0.38
  -1  -1   9    0.87    0.50
   2   1  -9  302.81    5.53
  -2  -1   9  299.61    6.17
   3   1  -9   21.00    1.30
  -3  -1   9   21.18    1.52
   4   1  -9  219.04    4.73
   5   1  -9    1.15    0.47
   6   1  -9   89.33    2.97
   7   1  -9    1.41    0.56
   5  -1   8    0.22    0.41
   4  -1   8   31.58    1.72
   3  -1   8    2.10    0.53
   2  -1   8    2.97    0.56
  -1   1  -8    0.81    0.46
   1  -1   8    0.43    0.26
   0   1  -8    9.99    0.87
   0  -1   8   13.20    0.86
   0  -1   8   11.48    0.82
  -1  -1   8    0.62    0.30
  -1  -1   8    0.15    0.38
   1   1  -8    0.84    0.40
  -1  -1   8    1.49    0.36
   2   1  -8    6.94    0.76
  -2  -1   8    7.45    0.89
  -3  -1   8    2.41    0.63
   3   1  -8    3.72    0.61
   4   1  -8    5.18    0.71
   5   1  -8    3.23    0.62
   6   1  -8   12.57    1.07
   7   1  -8    0.61    0.42
   8   1  -8    1.66    0.61
   6  -1   7  214.41    5.36
   5  -1   7    3.12    0.73
   4  -1   7   98.27    3.01
   3  -1   7    0.13    0.25
  -2   1  -7  218.74    4.02
   2  -1   7  215.15    4.27
   1  -1   7   15.94    0.81
   1  -1   7   13.86    0.89
  -1   1  -7   15.71    1.00
   0  -1   7    0.68    0.27
   0  -1   7    1.28    0.32
   0   1  -7    0.88    0.36
   1   1  -7   13.36    0.86
  -1  -1   7   13.45    0.81
  -1  -1   7   13.80    0.79
   2   1  -7   36.92    1.46
  -2  -1   7   37.73    1.65
  -3  -1   7    8.48    0.89
   3   1  -7    8.57    0.77
   4   1  -7  384.80    6.43
   5   1  -7    0.98    0.42
   6   1  -7   60.01    2.26
   7   1  -7    1.01    0.48
   8   1  -7   21.27    1.46
   6  -1   6   16.46    1.37
   5  -1   6    2.81    0.66
   4  -1   6   19.31    1.22
   3  -1   6   15.42    1.04
   2  -1   6    5.41    0.61
  -2   1  -6    4.43    0.55
   1  -1   6    3.20    0.45
  -1   1  -6    3.74    0.48
   1  -1   6    3.00    0.35
   0   1  -6    3.72    0.45
   0  -1   6    3.60    0.42
   0  -1   6    3.08    0.38
   1   1  -6    5.82    0.55
  -1  -1   6    5.65    0.48
  -1  -1   6    5.39    0.51
  -2  -1   6  166.19    3.60
   2   1  -6  168.77    3.26
   3   1  -6    1.72    0.39
   4   1  -6   55.28    1.89
   5   1  -6    0.02    0.23
   6   1  -6   16.61    1.13
   7   1  -6    0.29    0.35
   8   1  -6    8.46    0.94
   9   1  -6    0.04    0.37
   7  -1   5    6.41    1.03
   6  -1   5   93.74    3.18
   5  -1   5   27.65    1.56
   4  -1   5  750.60   11.21
   3  -1   5   44.67    1.67
  -3   1  -5   46.29    1.32
   2  -1   5 1176.58   14.02
  -2   1  -5 1140.26   14.13
   2  -1   5 1151.09   15.16
   1  -1   5    1.07    0.28
   1  -1   5    1.67    0.26
  -1   1  -5    1.03    0.30
   0   1  -5 2401.19   28.26
   0  -1   5 2440.21   29.40
   0  -1   5 2462.93   28.66
   1   1  -5    9.16    0.59
  -1  -1   5    9.01    0.56
  -1  -1   5    9.47    0.54
   2   1  -5   30.62    1.14
  -2  -1   5   30.47    1.11
  -2  -1   5   29.96    1.26
   3   1  -5   19.62    0.98
   4   1  -5   16.86    1.01
   5   1  -5    8.05    0.77
   6   1  -5   11.74    0.99
   7   1  -5    2.65    0.60
   8   1  -5   93.32    2.87
   8  -1   4   -0.25    0.39
   7  -1   4    0.01    0.35
   6  -1   4    3.50    0.72
   5  -1   4    2.09    0.52
   4  -1   4    0.18    0.26
   3  -1   4    5.99    0.61
   3  -1   4    5.32    0.40
  -3   1  -4    5.94    0.46
   2  -1   4    5.07    0.52
  -2   1  -4    4.81    0.45
   2  -1   4    3.81    0.33
   1  -1   4    3.34    0.40
   1  -1   4    3.29    0.32
  -1   1  -4    3.38    0.38
   0  -1   4  765.66    9.46
   0  -1   4  764.25    9.74
   0   1  -4  749.05    9.41
   1   1  -4   29.62    0.97
  -1  -1   4   31.86    1.10
  -1  -1   4   31.22    0.95
  -1  -1   4   29.43    0.85
  -2  -1   4   16.11    0.74
  -2  -1   4   14.91    0.82
   2   1  -4   15.55    0.75
   3   1  -4    4.40    0.49
   4   1  -4   84.04    2.20
   5   1  -4    0.28    0.26
   6   1  -4  112.63    2.84
   7   1  -4    0.99    0.41
   8   1  -4   11.45    0.96
   8  -1   3   21.53    1.64
   7  -1   3   22.41    1.53
   6  -1   3    6.27    0.85
   5  -1   3    4.53    0.66
   4  -1   3   86.18    1.84
   4  -1   3   83.61    2.40
   3  -1   3    3.14    0.34
  -3   1  -3    3.23    0.29
   3  -1   3    2.71    0.44
  -2   1  -3 3928.40   46.17
   2  -1   3 3898.00   46.83
   2  -1   3 3938.66   46.89
   1  -1   3  650.57    8.59
   1  -1   3  661.62    8.01
  -1   1  -3  643.26    7.95
   0  -1   3 1909.35   23.20
   0   1  -3 1913.60   22.10
   0  -1   3 1924.82   23.02
   1   1  -3   68.96    1.48
  -1  -1   3   68.82    1.28
  -1  -1   3   68.61    1.43
  -1  -1   3   73.07    1.64
   2   1  -3 1235.38   14.76
  -2  -1   3 1203.73   14.85
   3   1  -3   37.57    1.22
   4   1  -3 2731.47   32.02
   5   1  -3   -0.06    0.20
   6   1  -3    1.82    0.45
   7   1  -3    1.94    0.47
   8   1  -3    1.03    0.42
   8  -1   2    0.68    0.52
   7  -1   2   -0.10    0.28
   6  -1   2    7.65    0.88
   5  -1   2    0.24    0.29
   5  -1   2    0.64    0.31
  -4   1  -2    6.11    0.41
   4  -1   2    4.40    0.58
   4  -1   2    5.14    0.49
   3  -1   2   -0.53    0.17
   3  -1   2   -0.24    0.18
  -3   1  -2   -0.25    0.11
   2  -1   2   62.88    1.26
   2  -1   2   61.99    1.55
  -2   1  -2   61.82    1.09
   1  -1   2   -0.06    0.10
   1  -1   2    0.07    0.10
  -1   1  -2    0.20    0.11
   0  -1   2   59.23    1.05
   0  -1   2   59.40    1.08
   0   1  -2   59.80    1.08
   1   1  -2    9.81    0.45
  -2  -1   2  276.25    3.86
  -3  -1   2    0.10    0.21
  -4  -1   2  586.60    7.82
  -5  -1   2    0.91    0.28
  -6  -1   2   -0.01    0.24
  -7  -1   2   -0.17    0.27
   9  -1   1    0.27    0.44
   8  -1   1   76.05    2.92
   7  -1   1    0.22    0.34
   6  -1   1  465.98    7.25
   5  -1   1   17.21    0.94
   4  -1   1    7.71    0.59
  -4   1  -1    7.62    0.44
  -3   1  -1  462.02    5.65
   3  -1   1  446.07    6.21
  -2   1  -1   10.68    0.34
   2  -1   1   11.80    0.54
   1  -1   1   73.11    1.30
   0  -1   1  728.55    8.79
   0   1  -1  724.64    8.66
   0  -1   1  718.78    9.14
  -1  -1   1  402.32    5.00
  -1  -1   1  394.15    4.94
  -2  -1   1 8842.45  102.04
  -3  -1   1  130.39    2.27
  -4  -1   1  525.99    7.04
  -5  -1   1    8.58    0.62
  -6  -1   1  241.05    4.23
  -7  -1   1    3.38    0.55
   8   1  -1  179.73    4.34
   9  -1   0   -0.41    0.38
   8  -1   0   19.08    1.46
   7  -1   0    0.73    0.40
   6  -1   0    6.15    0.73
  -5   1   0    0.48    0.22
   5  -1   0    0.53    0.29
  -4   1   0   54.74    1.22
   4  -1   0   55.52    1.59
  -3   1   0    4.89    0.30
   3  -1   0    5.40    0.44
   2  -1   0  220.97    3.30
  -2   1   0  223.63    2.86
   1  -1   0   -1.72    0.21
   0  -1   0   -1.88    0.14
  -1  -1   0    0.37    0.18
   2   1   0  221.29    3.24
  -2  -1   0  220.80    3.10
  -3  -1   0    5.54    0.39
  -4  -1   0   51.10    1.36
   5   1   0    0.73    0.31
  -5  -1   0    0.67    0.26
   6   1   0    6.17    0.66
   6   1   0    5.52    0.66
  -6  -1   0    6.52    0.63
   7   1   0    0.33    0.31
   8   1   0   17.07    1.28
   7  -1  -1    4.07    0.70
   6  -1  -1  236.79    4.69
   5  -1  -1    8.89    0.60
   5  -1  -1    8.97    0.75
   4  -1  -1  525.74    6.89
   3  -1  -1  134.91    2.21
   2  -1  -1 9999.89  133.84
   1  -1  -1  407.21    4.97
   0   1   1  712.36    8.78
   0  -1  -1  713.77    8.84
   1   1   1   69.91    1.30
  -2  -1  -1   10.51    0.49
   2   1   1   10.81    0.54
  -3  -1  -1  466.68    6.10
   3   1   1  459.74    6.03
   3   1   1  464.26    6.57
  -4  -1  -1    5.91    0.48
   4   1   1    6.59    0.47
   4   1   1    7.58    0.61
   5   1   1   15.92    0.80
  -5  -1  -1   17.74    0.85
   5   1   1   16.20    0.98
   6   1   1  442.29    7.37
  -6  -1  -1  444.64    6.59
   7   1   1    0.58    0.36
   8   1   1   82.73    2.91
   9   1   1    1.07    0.58
   8  -1  -2    1.24    0.54
   7  -1  -2   -0.40    0.28
   6  -1  -2    0.19    0.27
   5  -1  -2    1.36    0.32
   4  -1  -2  615.86    8.09
   3  -1  -2   -0.41    0.17
   2  -1  -2  279.06    3.87
  -2   1   2  283.43    4.14
   1  -1  -2    9.83    0.42
   0  -1  -2   62.90    1.22
  -1  -1  -2    0.08    0.16
   1   1   2    0.03    0.08
   2   1   2   62.66    0.95
  -2  -1  -2   60.22    1.30
   2   1   2   59.48    1.45
   3   1   2   -0.31    0.12
   3   1   2   -0.19    0.19
  -3  -1  -2   -0.09    0.18
   4   1   2    5.17    0.42
   4   1   2    4.40    0.54
  -4  -1  -2    5.24    0.47
  -5  -1  -2   -0.01    0.20
   5   1   2    0.29    0.25
   6   1   2    6.36    0.76
   7   1   2    0.37    0.35
   8   1   2    0.99    0.52
   9  -1  -3    0.61    0.48
   8  -1  -3    2.52    0.70
   6  -1  -3    2.21    0.47
   5  -1  -3    0.31    0.28
   4  -1  -3 2867.73   33.26
  -3   1   3   38.92    1.28
   3  -1  -3   37.47    1.15
   2  -1  -3 1202.81   14.34
   1  -1  -3   71.91    1.48
   0  -1  -3 1909.80   22.04
   0   1   3 1888.83   22.89
  -1  -1  -3  642.35    7.98
   1   1   3  607.91    7.57
   1   1   3  633.28    8.24
   2   1   3 3928.18   45.83
  -2  -1  -3 3793.97   44.53
   2   1   3 3807.77   46.65
   3   1   3    3.01    0.22
  -3  -1  -3    2.95    0.35
   3   1   3    2.75    0.42
   4   1   3   84.09    2.30
  -4  -1  -3   81.36    1.90
  -5  -1  -3    4.27    0.51
   5   1   3    4.29    0.60
   6   1   3    6.63    0.78
   7   1   3   22.89    1.46
   8   1   3   21.07    1.54
   9  -1  -4    0.78    0.59
   7  -1  -4    0.75    0.35
   6  -1  -4  120.39    2.84
   5  -1  -4   -0.03    0.21
   4  -1  -4   83.01    2.05
  -3   1   4    3.10    0.44
   3  -1  -4    4.40    0.44
   2  -1  -4   15.34    0.71
   1  -1  -4   29.60    0.97
   0   1   4  749.50    9.70
   0  -1  -4  740.52    9.42
   1   1   4    3.26    0.25
  -1  -1  -4    4.30    0.47
   1   1   4    3.04    0.38
  -2  -1  -4    4.87    0.48
   2   1   4    4.34    0.24
   2   1   4    4.08    0.47
   3   1   4    6.03    0.60
  -3  -1  -4    6.28    0.54
  -4  -1  -4    0.63    0.27
   4   1   4    0.87    0.35
   5   1   4    3.00    0.58
   6   1   4    3.40    0.66
   7   1   4    0.03    0.33
   8   1   4   -0.01    0.36
   9  -1  -5    0.71    0.55
   7  -1  -5    2.17    0.52
   6  -1  -5   10.46    0.87
   5  -1  -5    6.22    0.64
   4  -1  -5   13.70    0.83
  -4   1   5   15.51    1.02
   3  -1  -5   17.07    0.87
  -3   1   5   17.80    1.00
   2  -1  -5   30.88    1.11
   1  -1  -5    8.46    0.58
   0   1   5 2426.58   29.07
   0  -1  -5 2357.02   27.99
   1   1   5    0.84    0.27
  -1  -1  -5    0.88    0.34
  -2  -1  -5 1109.81   14.00
   2   1   5 1124.17   14.64
   3   1   5   42.15    1.57
  -3  -1  -5   43.75    1.44
   4   1   5  725.73   10.80
  -4  -1  -5  741.62    9.88
   5   1   5   27.56    1.49
   6   1   5   87.04    2.91
   7   1   5    5.22    0.88
   8  -1  -6    8.11    0.92
   7  -1  -6    0.29    0.33
   6  -1  -6   15.60    1.05
   5  -1  -6   -0.06    0.20
  -4   1   6   58.83    2.13
   4  -1  -6   57.55    1.82
  -3   1   6    1.25    0.42
   3  -1  -6    1.64    0.40
   2  -1  -6  165.10    3.22
   1  -1  -6    5.56    0.57
   0   1   6    4.04    0.47
   0  -1  -6    3.04    0.49
   1   1   6    2.26    0.39
  -1  -1  -6    3.24    0.50
  -2  -1  -6    5.20    0.61
   2   1   6    5.02    0.58
  -3  -1  -6   18.97    1.04
   3   1   6   16.24    1.02
   4   1   6   15.88    1.09
   5   1   6    2.69    0.62
   6   1   6   13.82    1.21
   7   1   6    0.73    0.54
   8  -1  -7   22.77    1.43
   7  -1  -7    2.28    0.55
   6  -1  -7   57.81    2.10
   5  -1  -7    0.43    0.34
   4  -1  -7  374.62    6.25
  -4   1   7  379.30    6.94
  -3   1   7    7.79    0.85
   3  -1  -7    8.99    0.74
   2  -1  -7   34.76    1.40
   1  -1  -7   13.99    0.91
   0  -1  -7    1.61    0.46
   0   1   7    1.64    0.37
   1   1   7   14.34    0.89
  -1  -1  -7   15.10    1.04
   2   1   7  216.51    4.30
  -2  -1  -7  211.96    4.13
   3   1   7   -0.03    0.22
  -3  -1  -7    0.21    0.33
   4   1   7   90.74    2.80
   5   1   7    5.03    0.79
   6   1   7  208.16    5.11
   8  -1  -8    2.09    0.62
   7  -1  -8    0.00    0.41
   6  -1  -8   14.05    1.11
   5  -1  -8    1.82    0.51
  -4   1   8    3.47    0.78
   4  -1  -8    4.25    0.63
  -3   1   8    2.13    0.61
   3  -1  -8    2.57    0.54
   2  -1  -8    6.44    0.76
   1  -1  -8    0.88    0.44
   0  -1  -8   11.66    0.97
   0   1   8   13.49    0.92
  -1  -1  -8    0.35    0.42
   1   1   8    0.92    0.34
   2   1   8    2.63    0.52
  -2  -1  -8    3.40    0.65
   3   1   8    2.71    0.57
   4   1   8   31.60    1.72
   5   1   8    0.72    0.49
   7  -1  -9    0.96    0.56
   6  -1  -9   88.12    2.90
   5  -1  -9    0.84    0.41
  -4   1   9  211.36    5.23
   4  -1  -9  210.99    4.55
   3  -1  -9   19.36    1.23
  -3   1   9   20.41    1.48
   2  -1  -9  308.50    5.74
   1  -1  -9   -0.31    0.37
   0  -1  -9  155.16    3.78
   0   1   9  156.28    3.61
   1   1   9    3.36    0.60
  -1  -1  -9    3.51    0.69
   2   1   9  161.71    3.97
  -2  -1  -9  166.06    3.95
   3   1   9    3.81    0.72
   4   1   9    1.65    0.57
   7  -1 -10    1.34    0.61
   6  -1 -10    2.43    0.66
   5  -1 -10    6.86    0.92
   4  -1 -10   13.21    1.19
  -4   1  10   12.73    1.40
  -3   1  10    0.60    0.54
   3  -1 -10    1.99    0.63
   2  -1 -10    0.05    0.45
   1  -1 -10   10.03    1.04
   0  -1 -10   32.79    1.80
  -1  -1 -10    1.59    0.71
   1   1  10    3.30    0.67
   2   1  10    1.07    0.52
   3   1  10    1.05    0.51
   5  -1 -11    2.71    0.74
  -4   1  11   23.61    1.91
   4  -1 -11   25.49    1.66
   3  -1 -11    1.23    0.57
  -3   1  11    1.67    0.75
  -2   1  11   62.84    2.86
   2  -1 -11   63.09    2.54
   1  -1 -11    2.28    0.74
   0  -1 -11  270.61    5.85
   1   1  11    9.98    1.06
  -1  -1 -11   11.24    1.21
   2   1  11  253.04    5.72
   3  -1 -12    1.57    0.73
  -2   1  12    3.66    1.01
   2  -1 -12    2.84    0.86
   1  -1 -12   10.21    1.27
   2   2 -12  143.66    4.07
   3   2 -12    1.09    0.66
   1  -2  11   24.41    1.50
  -1  -2  11    1.94    0.82
   1   2 -11    1.25    0.63
  -2  -2  11   21.39    1.68
   2   2 -11   17.29    1.34
   3   2 -11    2.02    0.65
   4   2 -11    5.23    0.91
   5   2 -11    1.62    0.71
   3  -2  10    3.46    0.76
   2  -2  10  141.85    3.76
   1  -2  10   10.89    1.01
   0   2 -10    0.09    0.45
   0  -2  10   -0.21    0.43
   0  -2  10    0.20    0.33
   1   2 -10   15.55    1.18
  -1  -2  10   17.78    1.39
  -2  -2  10   11.61    1.26
   2   2 -10   13.76    1.10
   3   2 -10    0.25    0.40
   4   2 -10    1.28    0.60
   5   2 -10   17.87    1.42
   4  -2   9   19.47    1.45
   3  -2   9   55.91    2.28
   2  -2   9   51.12    2.02
   1  -2   9    2.14    0.50
   0  -2   9   -0.16    0.37
   0  -2   9   -0.02    0.26
   0   2  -9   -0.37    0.30
   1   2  -9    5.71    0.73
  -1  -2   9    5.09    0.64
  -1  -2   9    5.38    0.62
  -1  -2   9    4.57    0.80
  -2  -2   9   52.97    2.30
   2   2  -9   53.83    2.02
   3   2  -9   50.09    2.00
   4   2  -9   22.72    1.43
   5   2  -9    1.04    0.48
   6   2  -9    2.65    0.70
   7   2  -9   -0.16    0.34
   5  -2   8   11.09    1.19
   4  -2   8  279.26    5.88
   3  -2   8   12.30    1.02
   2  -2   8  374.34    6.53
  -1   2  -8    1.69    0.50
   1  -2   8    3.05    0.50
   0  -2   8  327.96    5.42
   0  -2   8  334.88    5.56
   0  -2   8  320.35    5.98
   0   2  -8  337.41    5.59
  -1  -2   8   11.10    0.81
  -1  -2   8    9.91    0.97
   1   2  -8   11.82    0.91
  -1  -2   8   12.07    0.80
  -2  -2   8  396.51    7.13
  -2  -2   8  393.37    6.46
   2   2  -8  390.46    6.46
   3   2  -8   15.10    1.06
   4   2  -8   43.94    1.85
   5   2  -8    8.59    0.95
   6   2  -8   25.85    1.58
   7   2  -8    0.08    0.35
   8   2  -8   -0.21    0.40
   6  -2   7   -0.12    0.46
   5  -2   7   10.55    1.13
   4  -2   7   21.61    1.40
   3  -2   7    6.48    0.75
   2  -2   7   20.33    1.13
   1  -2   7   65.42    1.95
   1  -2   7   63.65    1.72
  -1   2  -7   63.93    1.87
   0  -2   7  142.54    2.87
   0   2  -7  140.49    2.92
   0  -2   7  140.48    3.25
   0  -2   7  139.75    2.90
  -1  -2   7  114.42    2.47
  -1  -2   7  117.50    2.64
  -1  -2   7  112.82    2.94
   1   2  -7  118.52    2.67
  -2  -2   7    0.35    0.24
   2   2  -7    0.61    0.32
  -2  -2   7    0.94    0.43
   3   2  -7   26.42    1.29
   4   2  -7   68.63    2.27
   5   2  -7    4.70    0.70
   6   2  -7    3.36    0.66
   7   2  -7    3.05    0.68
   8   2  -7    7.12    0.93
   6  -2   6    0.42    0.45
   5  -2   6   20.86    1.43
   4  -2   6   13.28    1.05
   3  -2   6   21.90    1.24
  -2   2  -6  353.10    5.35
   2  -2   6  358.52    5.98
   2  -2   6  364.83    5.27
  -1   2  -6   41.09    1.33
   1  -2   6   39.26    1.37
   1  -2   6   39.46    1.22
   0   2  -6 1006.16   12.56
   0  -2   6  991.54   12.89
   0  -2   6  993.44   12.66
   0  -2   6  988.50   13.30
  -1  -2   6   27.92    1.26
   1   2  -6   28.51    1.14
  -1  -2   6   28.16    0.99
  -1  -2   6   28.13    1.10
  -2  -2   6 1211.31   15.24
   2   2  -6 1162.49   14.99
   3   2  -6    0.91    0.35
   4   2  -6  144.44    3.33
   5   2  -6    0.94    0.40
   6   2  -6  107.47    3.10
   7   2  -6    2.86    0.64
   8   2  -6   40.35    1.96
   9   2  -6    0.30    0.43
   7  -2   5   -0.04    0.38
   6  -2   5   11.50    1.20
   5  -2   5   -0.25    0.26
   4  -2   5    1.71    0.48
   3  -2   5   77.34    1.73
   3  -2   5   76.69    2.30
   2  -2   5   18.15    0.97
  -2   2  -5   16.84    0.80
   2  -2   5   18.50    0.77
   1  -2   5    2.90    0.32
  -1   2  -5    2.40    0.34
   1  -2   5    2.32    0.36
   0  -2   5    4.00    0.46
   0  -2   5    3.84    0.38
   0  -2   5    4.24    0.40
   0   2  -5    4.40    0.42
  -1  -2   5  127.87    2.29
  -1  -2   5  130.85    2.50
   1   2  -5  129.45    2.53
  -1  -2   5  128.77    2.79
   2   2  -5  245.66    4.15
  -2  -2   5  245.71    4.09
   3   2  -5   82.21    2.21
   4   2  -5  102.25    2.64
   5   2  -5    1.58    0.44
   6   2  -5    9.10    0.88
   7   2  -5    4.10    0.66
   8   2  -5   42.84    1.91
   9   2  -5    0.06    0.40
   7  -2   4   -0.13    0.37
   6  -2   4  253.60    5.66
   5  -2   4    7.97    0.90
   4  -2   4  175.47    3.07
   4  -2   4  171.50    3.92
   3  -2   4   18.26    1.05
   3  -2   4   19.77    0.80
   2  -2   4   40.86    1.07
  -2   2  -4   36.45    1.01
   2  -2   4   36.40    1.34
   1  -2   4   84.41    1.91
  -1   2  -4   83.15    1.63
   1  -2   4   83.81    1.68
   0   2  -4   68.28    1.48
   0  -2   4   67.18    1.62
   0  -2   4   66.89    1.46
   0  -2   4   69.68    1.48
   1   2  -4  136.34    2.51
  -1  -2   4  136.19    2.46
  -1  -2   4  137.90    2.21
  -2  -2   4  390.82    5.62
   2   2  -4  387.11    5.69
   3   2  -4   27.58    1.14
   4   2  -4  412.87    6.40
   5   2  -4    8.07    0.74
   6   2  -4  415.17    6.78
   7   2  -4    1.22    0.44
   8   2  -4   28.72    1.47
   9   2  -4    0.89    0.41
   8  -2   3   15.15    1.46
   7  -2   3    3.10    0.73
   6  -2   3   16.04    1.24
   5  -2   3    4.00    0.53
   5  -2   3    2.86    0.60
   4  -2   3   60.93    1.63
   4  -2   3   63.92    2.10
   3  -2   3   15.29    0.72
   3  -2   3   15.04    0.90
  -3   2  -3   14.81    0.50
  -2   2  -3  186.39    2.69
   2  -2   3  196.00    3.02
   2  -2   3  197.48    3.51
   1  -2   3   37.20    0.94
   1  -2   3   37.35    1.11
  -1   2  -3   37.52    0.85
   0   2  -3    2.24    0.30
   0  -2   3    1.84    0.28
   0  -2   3    1.64    0.27
  -1  -2   3  156.84    2.28
   1   2  -3  160.41    2.66
  -1  -2   3  159.03    2.57
  -2  -2   3  166.94    2.83
   2   2  -3  169.47    2.96
  -3  -2   3   72.08    1.73
  -4  -2   3  116.02    2.48
  -5  -2   3   21.88    1.06
  -6  -2   3  161.17    3.41
  -7  -2   3    0.40    0.33
   8   2  -3    0.60    0.36
   8  -2   2   52.50    2.54
   7  -2   2    7.54    0.97
   6  -2   2  307.77    6.19
   5  -2   2   -0.29    0.26
   5  -2   2   -0.15    0.21
   4  -2   2  770.46   10.21
  -3   2  -2    9.54    0.34
   3  -2   2   10.24    0.63
   2  -2   2 2775.51   32.73
  -1   2  -2  164.18    2.19
   1  -2   2  165.58    2.34
   1  -2   2  165.49    2.52
   1  -2   2  166.56    2.75
   0  -2   2 1584.66   19.20
   0  -2   2 1576.04   18.81
   0   2  -2 1580.81   18.29
  -1  -2   2  107.17    1.82
  -1  -2   2  108.84    1.83
  -2  -2   2  177.21    2.82
  -2  -2   2  179.29    2.86
  -3  -2   2   41.06    1.20
  -4  -2   2   60.47    1.64
  -5  -2   2   51.16    1.61
  -6  -2   2   80.89    2.25
  -7  -2   2    1.14    0.41
  -8  -2   2   19.42    1.23
   9  -2   1    2.85    0.79
   8  -2   1    1.88    0.65
   6  -2   1   51.16    1.86
   5  -2   1    6.29    0.65
   4  -2   1   49.79    1.53
  -4   2  -1   48.50    0.99
   3  -2   1   10.43    0.65
  -3   2  -1    9.63    0.33
   2  -2   1  329.22    4.69
   1  -2   1   10.26    0.49
   0  -2   1  154.58    2.26
   0  -2   1  155.87    2.14
  -1  -2   1  131.26    2.03
  -2  -2   1  708.05    8.87
   2   2  -1  721.71    8.91
  -2  -2   1  727.69    8.91
  -3  -2   1   11.20    0.60
  -4  -2   1   11.79    0.68
   5   2  -1    5.55    0.54
  -5  -2   1    4.50    0.50
  -6  -2   1    2.00    0.43
   6   2  -1    1.99    0.43
   7   2  -1   10.10    0.84
  -7  -2   1   10.01    0.84
   9  -2   0    8.33    1.19
   7  -2   0    3.95    0.71
   6  -2   0   64.40    2.17
   5  -2   0   36.17    1.47
   4  -2   0  644.64    7.89
   4  -2   0  634.96    8.93
   3  -2   0   41.29    0.84
   3  -2   0   39.12    1.26
   2  -2   0 2742.95   34.34
   2  -2   0 2861.60   33.38
   1  -2   0    2.23    0.38
   1  -2   0    3.50    0.23
   0  -2   0 3253.67   38.46
   0  -2   0 3310.11   39.25
   1   2   0    3.09    0.22
  -1  -2   0    3.34    0.32
  -1  -2   0    2.78    0.24
  -2  -2   0 2835.95   33.17
   2   2   0 2821.75   34.35
  -2  -2   0 2767.62   33.32
  -3  -2   0   38.70    1.13
   3   2   0   37.74    1.06
  -4  -2   0  622.77    8.28
   4   2   0  621.35    8.52
   5   2   0   35.14    1.32
  -5  -2   0   34.58    1.28
   6   2   0   56.28    1.88
  -6  -2   0   55.43    1.77
   7   2   0    3.16    0.59
  -7  -2   0    3.20    0.56
   8  -2  -1    1.82    0.68
   7  -2  -1   10.75    1.01
   6  -2  -1    2.71    0.57
   5  -2  -1    5.60    0.47
   5  -2  -1    6.27    0.68
   4  -2  -1   12.17    0.59
   4  -2  -1   11.77    0.80
   3  -2  -1   10.44    0.47
   3  -2  -1   11.36    0.69
   2  -2  -1  710.69    9.23
   2  -2  -1  726.92    8.55
   1  -2  -1  132.38    1.92
   1  -2  -1  131.80    2.17
   0  -2  -1  159.71    2.31
   0  -2  -1  159.94    2.35
   1   2   1    9.84    0.39
  -1  -2  -1   10.28    0.46
  -1  -2  -1    9.98    0.26
  -2  -2  -1  342.38    4.68
  -3  -2  -1   11.46    0.63
   3   2   1   11.44    0.62
  -4  -2  -1   49.42    1.43
   4   2   1   50.09    1.52
  -5  -2  -1    4.17    0.50
   5   2   1    5.60    0.60
   6   2   1   51.05    1.86
  -6  -2  -1   50.51    1.72
   7   2   1    0.53    0.37
   8   2   1    2.06    0.57
   9  -2  -2    0.36    0.52
   8  -2  -2   18.01    1.44
   7  -2  -2    2.02    0.59
   6  -2  -2   82.53    2.64
   5  -2  -2   54.28    1.47
   5  -2  -2   55.09    1.94
   4  -2  -2   65.01    1.53
   3  -2  -2   42.01    1.06
   2  -2  -2  170.18    2.55
   1  -2  -2  103.59    1.75
   0  -2  -2 1576.33   18.12
   0  -2  -2 1531.12   18.35
   1   2   2  163.07    2.57
  -1  -2  -2  159.63    2.56
  -2  -2  -2 2732.86   31.99
   2   2   2 2771.59   32.97
  -3  -2  -2   10.21    0.61
   3   2   2    9.45    0.61
   3   2   2    9.56    0.35
   4   2   2  803.33   11.13
  -4  -2  -2  824.58   10.54
  -5  -2  -2    0.05    0.22
   5   2   2    0.09    0.20
   6   2   2  304.43    5.62
  -6  -2  -2  301.52    5.18
   7   2   2    8.84    0.91
   8   2   2   49.19    2.21
   9  -2  -3    1.60    0.66
   8  -2  -3    0.80    0.52
   7  -2  -3    0.67    0.42
   6  -2  -3  174.03    4.19
   6  -2  -3  172.40    3.37
   5  -2  -3   22.61    1.00
   4  -2  -3  118.04    2.34
   3  -2  -3   72.03    1.61
  -3   2   3   75.28    1.85
   2  -2  -3  168.98    2.74
   1  -2  -3  152.01    2.52
   0   2   3    2.34    0.33
   0  -2  -3    1.81    0.38
  -1  -2  -3   38.04    1.15
   1   2   3   37.95    1.08
  -2  -2  -3  189.99    3.16
   2   2   3  187.49    3.24
   3   2   3   14.64    0.81
  -3  -2  -3   15.10    0.77
   4   2   3   59.08    1.84
  -4  -2  -3   57.77    1.66
  -5  -2  -3    3.55    0.51
   5   2   3    4.20    0.58
   6   2   3   18.38    1.20
   7   2   3    3.03    0.63
   8   2   3   13.80    1.25
   9  -2  -4    1.17    0.62
   8  -2  -4   39.11    2.14
   7  -2  -4    1.00    0.48
   6  -2  -4  480.98    7.20
   5  -2  -4    7.79    0.65
   4  -2  -4  409.62    5.96
   3  -2  -4   28.05    1.02
   2  -2  -4  382.11    5.39
   1  -2  -4  132.45    2.46
   0  -2  -4   67.50    1.66
   0   2   4   66.74    1.60
  -1  -2  -4   84.26    1.94
   1   2   4   81.67    1.88
  -2  -2  -4   50.51    1.46
   2   2   4   39.90    1.36
  -3  -2  -4   18.15    0.92
   3   2   4   19.87    0.99
   4   2   4  174.21    3.69
  -4  -2  -4  178.90    3.41
  -5  -2  -4    8.53    0.73
   5   2   4    7.40    0.77
   6   2   4  246.25    5.16
   7   2   4   -0.10    0.36
   8   2   4   51.92    2.39
   9  -2  -5   -0.23    0.49
   8  -2  -5   53.33    2.57
   7  -2  -5    3.98    0.61
   6  -2  -5   10.18    0.82
   5  -2  -5    2.36    0.44
   4  -2  -5  107.15    2.47
  -4   2   5  104.53    2.79
   3  -2  -5   74.73    1.89
   2  -2  -5  243.52    4.00
   1  -2  -5  123.11    2.51
   0  -2  -5    3.50    0.48
   0   2   5    4.78    0.47
  -1  -2  -5    2.08    0.41
   1   2   5    2.27    0.37
  -2  -2  -5   19.67    1.03
   2   2   5   18.99    0.96
  -3  -2  -5   73.57    2.03
   3   2   5   75.24    2.13
   4   2   5    2.01    0.46
  -4  -2  -5    1.91    0.44
   5   2   5    0.13    0.30
  -5  -2  -5    0.42    0.33
   6   2   5   10.40    1.01
   7   2   5   -0.26    0.34
   9  -2  -6    0.71    0.59
   7  -2  -6    1.35    0.48
   6  -2  -6  109.52    2.83
   5  -2  -6    0.81    0.34
   4  -2  -6  142.68    3.08
  -4   2   6  143.10    3.51
   3  -2  -6    0.76    0.31
   2  -2  -6 1131.61   14.34
   1  -2  -6   27.45    1.17
   0   2   6  980.87   13.07
   0  -2  -6  988.31   12.82
   1   2   6   40.91    1.47
  -1  -2  -6   43.19    1.55
  -2  -2  -6  353.87    5.77
   2   2   6  354.98    5.88
   3   2   6   20.84    1.16
  -3  -2  -6   18.89    1.08
   4   2   6   13.09    0.98
  -4  -2  -6   12.68    0.94
   5   2   6   20.05    1.30
   6   2   6    0.30    0.34
   7   2   6    2.53    0.72
   7  -2  -7    3.65    0.69
   6  -2  -7    3.44    0.62
  -5   2   7    4.70    0.83
   5  -2  -7    4.25    0.63
  -4   2   7   68.47    2.47
   4  -2  -7   66.51    2.12
   3  -2  -7   25.25    1.24
   2  -2  -7    1.20    0.41
   1  -2  -7  116.24    2.81
   0   2   7  139.91    3.10
   0  -2  -7  140.37    3.20
  -1  -2  -7   61.68    2.03
   1   2   7   60.29    1.95
   2   2   7   18.65    1.09
  -2  -2  -7   20.19    1.19
   3   2   7    6.21    0.73
  -3  -2  -7    6.09    0.75
   4   2   7   23.09    1.38
  -4  -2  -7   23.84    1.31
   5   2   7   13.19    1.15
   6   2   7    0.05    0.42
   8  -2  -8    0.16    0.45
   7  -2  -8   -0.27    0.40
   6  -2  -8   26.52    1.49
   5  -2  -8    9.80    0.92
  -5   2   8    9.66    1.13
  -4   2   8   44.76    2.10
   4  -2  -8   45.73    1.80
   3  -2  -8   15.07    1.03
   2  -2  -8  390.23    6.49
   1  -2  -8   10.51    0.95
   0  -2  -8  311.42    5.68
   0   2   8  315.92    5.59
  -1  -2  -8    2.54    0.59
   1   2   8    2.29    0.50
   2   2   8  355.51    6.39
  -2  -2  -8  352.94    6.21
   3   2   8   10.13    0.95
  -3  -2  -8   10.13    0.95
   4   2   8  277.32    5.79
   5   2   8    9.75    1.11
   7  -2  -9    0.32    0.41
   6  -2  -9    2.17    0.65
   5  -2  -9   -0.01    0.37
  -5   2   9   -0.17    0.51
  -4   2   9   21.70    1.58
   4  -2  -9   24.39    1.39
   3  -2  -9   51.61    2.06
   2  -2  -9   51.39    2.04
   1  -2  -9    4.50    0.76
   0  -2  -9   -0.20    0.45
  -1  -2  -9    2.45    0.65
   1   2   9    4.51    0.68
   2   2   9   47.47    2.02
  -2  -2  -9   46.72    2.00
   3   2   9   56.42    2.29
   4   2   9   17.42    1.33
   7  -2 -10    0.97    0.59
   6  -2 -10   44.13    2.14
   5  -2 -10   16.91    1.32
  -5   2  10   16.52    1.62
  -4   2  10    0.68    0.62
   4  -2 -10    0.41    0.50
   3  -2 -10    0.59    0.47
   2  -2 -10   14.39    1.20
   1  -2 -10   13.63    1.23
   0  -2 -10    0.33    0.52
  -1  -2 -10   11.35    1.20
   1   2  10   10.44    1.05
  -2  -2 -10  156.12    4.12
   2   2  10  155.01    4.10
   3   2  10    2.27    0.67
   5  -2 -11    1.59    0.75
  -4   2  11    6.17    1.17
   4  -2 -11    3.98    0.85
   3  -2 -11    1.38    0.64
  -3   2  11    1.52    0.72
   2  -2 -11   16.77    1.38
   1  -2 -11    2.21    0.77
   0  -2 -11    0.73    0.66
  -1  -2 -11   21.80    1.65
   2  -2 -12  145.68    4.33
   1  -2 -12   13.62    1.47
   2   3 -11   47.35    2.11
   3   3 -11    2.14    0.69
   4   3 -11    2.43    0.75
   5   3 -11    0.80    0.58
   3  -3  10    3.99    0.80
   2  -3  10   75.29    2.62
  -1  -3  10    2.92    0.60
   1   3 -10    3.20    0.67
  -2  -3  10    0.06    0.29
   2   3 -10   -0.10    0.39
   3   3 -10    0.31    0.42
   4   3 -10   75.32    2.73
   5   3 -10   11.22    1.18
   6   3 -10   -0.03    0.53
   4  -3   9    3.70    0.77
   3  -3   9   51.73    2.17
   2  -3   9  106.00    3.03
   1  -3   9   43.79    1.75
   0  -3   9  261.71    4.91
   1   3  -9    3.90    0.64
  -1  -3   9    4.38    0.62
   2   3  -9   43.09    1.81
  -2  -3   9   47.76    1.89
   3   3  -9   24.91    1.46
   4   3  -9  227.88    4.90
   5   3  -9   -0.14    0.45
   6   3  -9   55.55    2.46
   7   3  -9    0.50    0.49
   5  -3   8   17.85    1.44
   4  -3   8    0.22    0.39
   3  -3   8    0.50    0.39
   2  -3   8    3.93    0.63
   1  -3   8    0.74    0.32
   1  -3   8    1.10    0.34
   0  -3   8   52.90    2.03
   0  -3   8   56.08    1.75
   0  -3   8   54.54    1.77
   0   3  -8   55.70    1.81
  -1  -3   8   73.68    2.18
   1   3  -8   73.87    2.18
  -2  -3   8  201.97    4.16
   2   3  -8  202.64    4.12
   3   3  -8   11.11    0.95
  -3  -3   8    9.86    0.86
   4   3  -8   11.93    1.08
   5   3  -8    1.48    0.57
   6   3  -8    9.37    1.04
   7   3  -8    0.07    0.37
   8   3  -8    6.04    0.95
   6  -3   7  132.52    4.19
   5  -3   7   13.11    1.27
   4  -3   7  144.45    3.86
   3  -3   7   42.80    1.83
   2  -3   7    3.39    0.54
   2  -3   7    3.49    0.45
   1  -3   7    1.85    0.40
   1  -3   7    2.62    0.43
   0   3  -7  111.18    2.56
   0  -3   7  118.16    2.57
   0  -3   7  117.29    2.93
   0  -3   7  117.66    2.63
  -1  -3   7  146.62    3.13
  -1  -3   7  153.14    2.91
   1   3  -7  151.12    3.16
  -2  -3   7  127.30    2.96
   2   3  -7  129.27    2.96
   3   3  -7   35.46    1.56
  -3  -3   7   33.71    1.47
   4   3  -7  253.60    5.00
   5   3  -7    7.88    0.90
   6   3  -7   14.69    1.20
   7   3  -7    4.72    0.81
   8   3  -7   17.92    1.40
   6  -3   6   22.19    1.67
   5  -3   6    6.11    0.90
   4  -3   6   26.58    1.53
   3  -3   6    9.33    0.87
   2  -3   6  410.58    6.66
   2  -3   6  409.78    5.98
   1  -3   6  144.06    3.00
   1  -3   6  145.85    2.82
   1  -3   6  147.99    3.02
  -1   3  -6  142.46    2.75
   0  -3   6   -0.03    0.22
   0  -3   6    0.41    0.24
   0   3  -6    0.35    0.25
   0  -3   6    0.80    0.27
   1   3  -6   17.01    0.89
  -1  -3   6   17.13    0.76
  -1  -3   6   17.23    0.89
  -2  -3   6    6.21    0.60
   2   3  -6    6.17    0.62
  -3  -3   6    3.54    0.51
   3   3  -6    3.05    0.54
   4   3  -6   10.41    0.94
   5   3  -6   21.82    1.32
   6   3  -6   30.07    1.60
   7   3  -6    0.17    0.36
   8   3  -6   -0.32    0.35
   7  -3   5    3.53    0.84
   6  -3   5  140.96    4.13
   5  -3   5    6.69    0.90
   4  -3   5  200.28    4.49
   3  -3   5  195.06    3.38
   3  -3   5  196.56    4.14
   2  -3   5 1326.24   17.38
   2  -3   5 1340.84   16.43
   1  -3   5   28.53    1.12
  -1   3  -5   28.76    0.97
   1  -3   5   33.24    1.07
   1  -3   5   29.72    1.09
   0  -3   5  623.75    8.27
   0   3  -5  610.76    8.08
   0  -3   5  620.01    8.27
   1   3  -5  178.98    3.24
  -1  -3   5  180.26    3.22
  -1  -3   5  180.43    2.86
   2   3  -5   47.69    1.56
  -2  -3   5   49.71    1.52
   3   3  -5    3.38    0.53
  -3  -3   5    3.47    0.47
   4   3  -5   55.99    1.92
   5   3  -5   37.91    1.64
   6   3  -5    2.60    0.57
   7   3  -5    3.94    0.66
   8   3  -5   25.38    1.47
   9   3  -5    2.17    0.59
   7  -3   4    0.48    0.49
   6  -3   4    6.05    0.93
   5  -3   4    6.37    0.86
   4  -3   4  139.47    2.78
   4  -3   4  133.62    3.43
   3  -3   4   -0.05    0.23
   3  -3   4    0.05    0.25
  -2   3  -4  233.75    3.34
   2  -3   4  229.02    3.73
   2  -3   4  238.55    3.53
   2  -3   4  239.34    4.25
   1  -3   4   70.97    1.58
  -1   3  -4   71.11    1.44
   1  -3   4   68.40    1.58
   1  -3   4   71.11    1.75
   0   3  -4   47.82    1.23
   0  -3   4   46.87    1.24
   0  -3   4   46.85    1.18
  -1  -3   4   35.44    1.11
  -1  -3   4   34.66    0.84
   1   3  -4   34.79    1.15
   2   3  -4  627.76    8.46
  -2  -3   4  618.70    8.38
   3   3  -4   45.44    1.55
  -3  -3   4   45.86    1.46
  -4  -3   4   16.88    0.95
  -5  -3   4   14.75    0.94
  -6  -3   4   11.55    0.91
  -7  -3   4    1.65    0.50
   7   3  -4    1.52    0.46
   8   3  -4   11.36    0.98
   9   3  -4   -0.48    0.28
   8  -3   3    0.15    0.46
   7  -3   3    3.19    0.77
   6  -3   3   15.44    1.28
   5  -3   3  234.70    5.04
   5  -3   3  232.53    4.20
   4  -3   3  432.79    6.49
   4  -3   3  456.55    7.47
   3  -3   3  155.70    2.89
   3  -3   3  159.99    3.42
   2  -3   3  680.32    9.53
   2  -3   3  698.77    8.59
  -2   3  -3  701.10    8.20
   2  -3   3  674.19    8.91
  -1   3  -3  162.42    2.35
   1  -3   3  159.29    2.69
   1  -3   3  161.68    2.86
   0  -3   3 1495.98   17.83
   0  -3   3 1436.97   17.54
   0   3  -3 1459.05   17.19
   1   3  -3  192.18    3.17
  -1  -3   3  200.54    2.66
  -1  -3   3  193.19    3.10
  -2  -3   3 2068.06   24.35
  -2  -3   3 2096.35   24.77
  -3  -3   3    3.77    0.41
  -3  -3   3    4.42    0.47
  -4  -3   3  379.11    5.83
  -5  -3   3   20.93    1.09
  -6  -3   3   98.62    2.65
  -7  -3   3   22.85    1.31
  -8  -3   3    0.93    0.46
   9   3  -3    0.93    0.41
   8  -3   2    1.30    0.60
   7  -3   2    0.08    0.37
   6  -3   2   29.51    1.45
   5  -3   2   28.46    1.30
   4  -3   2    2.54    0.45
   3  -3   2    2.05    0.37
   2  -3   2   21.41    0.85
   1  -3   2   22.85    0.79
  -1   3  -2   23.94    0.56
   0  -3   2  637.67    7.75
   0  -3   2  641.21    8.05
  -1  -3   2   48.76    1.14
  -1  -3   2   47.30    1.12
  -2  -3   2  514.73    6.81
  -2  -3   2  515.15    6.79
  -3  -3   2   15.81    0.77
   3   3  -2   15.74    0.49
  -3  -3   2   15.02    0.71
  -4  -3   2  169.90    3.21
   4   3  -2  166.25    2.74
   5   3  -2    6.00    0.50
  -5  -3   2    5.12    0.58
  -6  -3   2    6.39    0.70
  -7  -3   2    1.34    0.48
  -8  -3   2   12.94    1.10
   8  -3   1  152.31    4.57
   7  -3   1   28.65    1.55
   6  -3   1   35.07    1.61
   5  -3   1  124.16    2.98
   4  -3   1   96.37    2.37
   3  -3   1   26.94    1.09
   2  -3   1   71.30    1.67
   1  -3   1  388.59    4.73
   0  -3   1 1934.01   22.48
   0  -3   1 1906.46   22.74
  -1  -3   1 1254.22   14.98
  -1  -3   1 1267.83   14.86
   2   3  -1  277.28    3.59
  -2  -3   1  279.30    4.08
  -2  -3   1  279.15    3.92
   3   3  -1    5.88    0.34
  -3  -3   1    5.98    0.42
  -3  -3   1    5.60    0.47
   4   3  -1 1297.05   15.99
  -4  -3   1 1275.73   15.91
  -5  -3   1   22.18    1.08
   5   3  -1   21.56    0.94
  -6  -3   1  128.16    2.99
  -7  -3   1    2.38    0.54
  -8  -3   1   52.38    2.08
   8  -3   0   47.38    2.19
   7  -3   0    1.06    0.52
   6  -3   0   72.16    2.39
   5  -3   0   23.90    1.26
   4  -3   0   42.79    1.54
   3  -3   0    2.29    0.18
   3  -3   0    1.97    0.36
   2  -3   0   74.24    1.74
   2  -3   0   72.62    1.09
   1  -3   0  107.44    1.55
   1  -3   0  106.05    1.99
   0  -3   0    1.48    0.23
  -1  -3   0  106.20    1.65
  -1  -3   0  102.37    1.81
   2   3   0   70.67    1.26
  -2  -3   0   70.60    1.30
  -3  -3   0    1.74    0.30
   3   3   0    2.46    0.27
  -4  -3   0   40.27    1.37
   4   3   0   38.18    1.18
  -5  -3   0   22.88    1.11
   5   3   0   21.62    1.00
  -6  -3   0   64.77    2.04
   6   3   0   63.70    1.96
  -7  -3   0    0.46    0.37
   8  -3  -1   59.84    2.57
   7  -3  -1    2.59    0.66
   6  -3  -1  146.99    3.71
   5  -3  -1   23.51    1.27
   4  -3  -1 1324.14   17.06
   4  -3  -1 1324.32   15.50
   3  -3  -1    7.02    0.35
  -3   3   1    5.34    0.37
   3  -3  -1    6.46    0.57
   2  -3  -1  283.41    3.68
   2  -3  -1  276.41    4.35
   1  -3  -1 1257.63   15.43
   1  -3  -1 1284.78   14.83
   0  -3  -1 1995.06   23.93
   0  -3  -1 2014.84   23.30
  -1  -3  -1  379.50    4.74
   1   3   1  379.84    5.03
   2   3   1   70.93    1.42
  -2  -3  -1   69.13    1.17
  -2  -3  -1   68.01    1.56
   3   3   1   28.78    0.95
  -3  -3  -1   26.56    1.00
   4   3   1  100.73    2.23
  -4  -3  -1  101.65    2.31
   5   3   1  125.16    2.80
  -5  -3  -1  124.51    2.84
   6   3   1   37.16    1.52
  -6  -3  -1   36.10    1.52
   7   3   1   25.50    1.37
  -7  -3  -1   25.92    1.38
   9  -3  -2    0.05    0.62
   8  -3  -2   16.38    1.43
   7  -3  -2    0.44    0.43
   6  -3  -2    6.91    0.86
   5  -3  -2    6.53    0.50
   5  -3  -2    6.75    0.78
   4  -3  -2  174.67    2.91
   4  -3  -2  196.14    3.84
   3  -3  -2   15.79    0.87
   3  -3  -2   15.85    0.61
   2  -3  -2  511.36    7.09
   2  -3  -2  507.49    6.46
   1  -3  -2   47.24    1.22
   1  -3  -2   45.98    1.13
   0  -3  -2  653.06    8.11
   0  -3  -2  645.59    8.18
  -1  -3  -2   23.83    0.85
  -1  -3  -2   22.75    0.50
   2   3   2   19.91    0.76
  -2  -3  -2   21.26    0.85
  -3  -3  -2    2.80    0.40
   3   3   2    1.82    0.31
   4   3   2    2.77    0.42
  -4  -3  -2    3.46    0.47
  -5  -3  -2   27.86    1.26
   5   3   2   28.41    1.27
   6   3   2   29.43    1.41
  -6  -3  -2   26.85    1.35
   7   3   2    0.02    0.29
   9  -3  -3    1.13    0.70
   8  -3  -3    2.87    0.77
   7  -3  -3   26.84    1.67
   6  -3  -3  108.50    3.24
   5  -3  -3   20.53    0.91
   5  -3  -3   21.46    1.29
   4  -3  -3  388.38    5.46
   4  -3  -3  375.91    6.35
  -4   3   3  392.34    6.03
   3  -3  -3    4.31    0.53
   3  -3  -3    4.42    0.40
   2  -3  -3 2078.03   24.14
   2  -3  -3 2074.31   25.05
   1  -3  -3  186.34    3.07
   1  -3  -3  187.17    3.07
   0  -3  -3 1430.59   16.90
   0  -3  -3 1400.20   16.92
  -1  -3  -3  159.32    2.16
  -1  -3  -3  159.75    2.86
   1   3   3  158.36    2.78
   2   3   3  665.65    9.02
  -2  -3  -3  679.57    8.88
  -3  -3  -3  154.30    2.97
   3   3   3  149.28    2.95
   4   3   3  440.77    6.79
  -4  -3  -3  438.44    6.59
   5   3   3  232.01    4.49
  -5  -3  -3  229.27    4.33
   6   3   3   16.51    1.11
  -6  -3  -3   16.13    1.06
   7   3   3    4.40    0.72
   8   3   3   -0.02    0.37
   9  -3  -4    0.04    0.51
   8  -3  -4   13.08    1.39
   7  -3  -4    2.35    0.70
   6  -3  -4   11.42    0.83
   6  -3  -4   12.98    1.13
   5  -3  -4   16.47    0.89
  -4   3   4   19.26    1.05
   4  -3  -4   18.80    0.88
   3  -3  -4   47.34    1.36
   2  -3  -4  615.67    8.14
   1  -3  -4   33.37    1.15
   0  -3  -4   45.88    1.12
   0  -3  -4   46.38    1.40
   1   3   4   68.32    1.73
  -1  -3  -4   70.81    1.17
  -1  -3  -4   67.07    1.78
  -2  -3  -4  235.53    4.04
   2   3   4  233.31    4.02
   3   3   4    0.37    0.27
  -3  -3  -4   -0.10    0.24
   4   3   4  139.10    3.12
  -4  -3  -4  136.92    3.04
  -5  -3  -4    5.32    0.65
   5   3   4    6.05    0.71
  -6  -3  -4    7.68    0.82
   6   3   4    7.81    0.84
   7   3   4    0.05    0.32
   9  -3  -5    3.69    0.99
   8  -3  -5   33.78    2.07
   7  -3  -5    3.35    0.78
   6  -3  -5    3.68    0.57
   5  -3  -5   43.14    1.51
  -5   3   5   43.21    1.82
  -4   3   5   62.12    2.06
   4  -3  -5   58.54    1.74
   3  -3  -5    3.70    0.46
   2  -3  -5   45.82    1.45
   1  -3  -5  172.86    3.26
   0  -3  -5  585.63    8.13
   1   3   5   26.67    1.11
  -1  -3  -5   29.69    1.25
  -2  -3  -5 1275.86   16.06
   2   3   5 1280.43   16.58
   3   3   5  192.49    3.85
  -3  -3  -5  193.10    3.78
  -4  -3  -5  199.42    4.00
   4   3   5  205.56    4.21
   5   3   5    6.65    0.78
  -5  -3  -5    6.39    0.73
   6   3   5  143.52    3.74
   7   3   5    3.58    0.74
   8  -3  -6   -0.39    0.46
   6  -3  -6   33.88    1.49
  -5   3   6   23.41    1.41
   5  -3  -6   23.69    1.20
   4  -3  -6   11.19    0.80
  -4   3   6    9.89    0.94
   3  -3  -6    2.54    0.46
   2  -3  -6    6.27    0.63
   1  -3  -6   19.02    1.04
   0  -3  -6    0.73    0.38
   1   3   6  138.46    3.05
  -1  -3  -6  139.25    3.11
   2   3   6  401.24    6.45
  -2  -3  -6  389.45    6.33
  -3  -3  -6    9.57    0.84
   3   3   6    9.35    0.79
   4   3   6   24.53    1.35
  -4  -3  -6   25.87    1.36
   5   3   6    6.98    0.85
  -5  -3  -6    6.60    0.82
   6   3   6   23.23    1.50
   8  -3  -7   21.20    1.72
   7  -3  -7    5.72    0.75
   6  -3  -7   19.05    1.20
  -5   3   7    8.98    1.02
   5  -3  -7    7.86    0.80
  -4   3   7  255.46    5.35
   4  -3  -7  248.28    4.66
   3  -3  -7   34.13    1.49
   2  -3  -7  121.73    2.92
   1  -3  -7  146.25    3.32
   0  -3  -7  110.47    2.82
   1   3   7    2.49    0.47
  -1  -3  -7    2.14    0.57
  -2  -3  -7    3.64    0.63
   2   3   7    2.92    0.52
   3   3   7   44.74    1.80
  -3  -3  -7   40.88    1.74
  -4  -3  -7  149.60    3.61
   4   3   7  141.88    3.68
   5   3   7   10.42    1.03
   6   3   7  125.37    3.76
   7  -3  -8   -0.20    0.39
   6  -3  -8    8.88    0.92
  -5   3   8    1.17    0.56
   5  -3  -8    0.82    0.50
  -4   3   8   11.51    1.17
   4  -3  -8   12.85    1.05
   3  -3  -8   10.43    0.94
   2  -3  -8  199.45    4.22
   1  -3  -8   74.49    2.43
   0  -3  -8   50.94    1.99
   1   3   8    0.28    0.27
  -1  -3  -8    0.83    0.44
  -2  -3  -8    3.50    0.69
   2   3   8    3.38    0.63
   3   3   8    1.06    0.39
  -3  -3  -8    0.82    0.45
  -4  -3  -8    0.54    0.41
   4   3   8    0.20    0.39
   5   3   8   17.58    1.36
   7  -3  -9    0.26    0.45
   6  -3  -9   51.85    2.19
  -5   3   9    0.37    0.57
   5  -3  -9    0.01    0.40
   4  -3  -9  238.25    5.03
  -4   3   9  241.88    5.74
   3  -3  -9   23.81    1.44
   2  -3  -9   43.31    1.90
   1  -3  -9    3.94    0.76
   0  -3  -9  255.58    5.25
   1   3   9   44.42    1.89
  -1  -3  -9   43.65    1.99
   2   3   9  102.93    3.11
  -2  -3  -9  102.85    3.12
  -3  -3  -9   47.32    2.13
   3   3   9   49.86    2.19
   4   3   9    2.23    0.65
   6  -3 -10    0.28    0.54
   5  -3 -10   16.13    1.35
  -5   3  10   14.76    1.59
   4  -3 -10   75.51    2.72
  -4   3  10   75.34    3.15
   3  -3 -10    1.04    0.59
   2  -3 -10    0.28    0.51
   1  -3 -10    1.90    0.67
   0  -3 -10   34.01    1.86
  -1  -3 -10   10.10    1.12
   2   3  10   82.50    2.88
  -2  -3 -10   80.39    2.91
   3   3  10    5.39    0.91
   5  -3 -11   -0.50    0.48
  -4   3  11    2.66    0.85
   4  -3 -11    3.66    0.85
   3  -3 -11    1.43    0.68
   2  -3 -11   49.15    2.34
   1  -3 -11    1.35    0.72
   0  -3 -11  235.47    5.48
  -1  -3 -11   10.18    1.24
  -2  -4  11    4.96    0.79
   2   4 -11    5.89    0.89
   3   4 -11    1.43    0.65
   4   4 -11    3.81    0.88
  -1  -4  10   18.15    1.23
  -2  -4  10   14.98    1.18
   2   4 -10   17.90    1.26
  -3  -4  10    7.29    0.88
   3   4 -10    7.03    0.92
   4   4 -10    0.96    0.56
   5   4 -10   17.84    1.45
   6   4 -10   25.92    1.81
   4  -4   9   75.33    2.87
   3  -4   9    0.45    0.46
   2  -4   9   29.80    1.58
   0  -4   9   16.07    1.06
  -1  -4   9   21.32    1.25
   1   4  -9   19.65    1.20
   2   4  -9   41.48    1.80
  -2  -4   9   36.93    1.70
   3   4  -9    7.80    0.91
  -3  -4   9    9.12    0.94
   4   4  -9    3.10    0.72
   5   4  -9    2.12    0.70
   6   4  -9    1.98    0.70
   7   4  -9    0.59    0.55
   5  -4   8   52.91    2.50
   4  -4   8  253.65    5.67
   3  -4   8    2.69    0.61
   2  -4   8  307.27    5.71
   1  -4   8    0.06    0.26
   1  -4   8    0.44    0.30
   0  -4   8   24.79    1.23
   1   4  -8   14.98    1.02
  -1  -4   8   16.14    1.01
   2   4  -8  319.09    5.55
  -2  -4   8  310.48    5.65
  -3  -4   8   45.96    1.89
   3   4  -8   45.40    1.88
   4   4  -8    2.55    0.66
   5   4  -8    6.16    0.89
   6   4  -8    2.55    0.70
   7   4  -8    2.80    0.75
   5  -4   7   18.16    1.46
   4  -4   7   40.09    1.96
   3  -4   7    0.18    0.33
   2  -4   7   15.37    1.03
   2  -4   7   19.34    0.99
   1  -4   7    2.56    0.45
   1  -4   7    3.08    0.48
   0  -4   7  372.81    5.68
   0   4  -7  355.77    5.59
   0  -4   7  354.90    5.79
   1   4  -7    0.53    0.34
  -1  -4   7   -0.02    0.24
   2   4  -7  105.24    2.71
  -2  -4   7  107.70    2.74
  -3  -4   7    1.72    0.45
   3   4  -7    1.72    0.48
   4   4  -7   12.91    1.05
  -4  -4   7   11.37    0.94
   5   4  -7   14.16    1.21
   6   4  -7    8.44    1.03
   7   4  -7    2.18    0.64
   8   4  -7   -0.44    0.37
   6  -4   6    6.27    1.01
   5  -4   6   29.37    1.74
   4  -4   6  165.23    4.12
   3  -4   6   -0.02    0.20
   3  -4   6   -0.12    0.26
   2  -4   6   22.49    1.04
   2  -4   6   22.79    1.19
   1  -4   6  451.44    6.80
   1  -4   6  437.50    6.56
   0   4  -6 1064.88   13.47
   0  -4   6 1098.73   13.85
   0  -4   6 1067.12   13.87
  -1  -4   6   -0.10    0.18
   1   4  -6    0.30    0.24
   2   4  -6  471.23    7.14
  -2  -4   6  478.10    7.18
  -3  -4   6    0.10    0.20
   3   4  -6    0.26    0.32
   4   4  -6   61.24    2.19
  -4  -4   6   64.74    2.12
   5   4  -6    2.70    0.63
   6   4  -6   72.39    2.55
   7   4  -6    5.35    0.79
   8   4  -6    5.00    0.83
   7  -4   5    9.13    1.24
   6  -4   5    2.16    0.73
   5  -4   5    4.08    0.80
   4  -4   5   51.18    1.64
   4  -4   5   50.05    2.08
   3  -4   5    8.16    0.83
   3  -4   5    8.96    0.70
   2  -4   5   19.42    0.94
   2  -4   5   19.14    1.08
   1  -4   5   63.92    1.70
  -1   4  -5   65.46    1.50
   1  -4   5   62.24    1.76
   0  -4   5  337.69    4.91
   0  -4   5  318.65    5.02
   0   4  -5  325.96    4.86
  -1  -4   5   67.70    1.40
  -1  -4   5   67.14    1.78
   1   4  -5   65.56    1.78
   2   4  -5   13.91    0.87
  -2  -4   5   12.93    0.78
  -3  -4   5    4.96    0.56
   3   4  -5    4.49    0.59
  -4  -4   5  171.47    3.63
   4   4  -5  172.24    3.79
   5   4  -5    3.25    0.60
   6   4  -5   45.02    1.90
   7   4  -5    0.29    0.34
   8   4  -5    6.79    0.87
   7  -4   4   10.33    1.25
   6  -4   4    1.10    0.56
   5  -4   4   53.46    1.75
   5  -4   4   48.35    2.16
   4  -4   4  845.03   11.28
   4  -4   4  837.68   12.44
   3  -4   4  407.92    6.08
   3  -4   4  405.17    6.78
   2  -4   4   12.46    0.83
   2  -4   4   13.66    0.76
   1  -4   4  215.38    3.76
   1  -4   4  217.24    3.63
  -1   4  -4  225.32    3.25
   0  -4   4  509.82    7.09
   0   4  -4  511.67    6.86
   0  -4   4  530.74    7.01
   1   4  -4   -0.08    0.14
  -1  -4   4    1.24    0.17
  -1  -4   4    0.34    0.17
   2   4  -4    0.89    0.31
  -2  -4   4    0.83    0.26
  -3  -4   4  266.36    4.51
  -3  -4   4  268.17    4.48
  -4  -4   4  333.46    5.50
  -4  -4   4  325.98    5.40
  -5  -4   4    3.89    0.60
  -6  -4   4   96.29    2.73
  -7  -4   4    1.30    0.47
  -8  -4   4   43.08    1.97
   9   4  -4    1.39    0.48
   8  -4   3    9.20    1.26
   7  -4   3    1.33    0.61
   6  -4   3   56.82    2.46
   6  -4   3   54.97    1.96
   5  -4   3    0.01    0.34
   5  -4   3    0.25    0.37
   4  -4   3  290.13    4.87
   3  -4   3   60.32    1.69
   2  -4   3    7.43    0.56
   1  -4   3  117.50    2.31
  -1   4  -3  121.54    1.94
   1  -4   3  120.76    2.43
   0   4  -3  181.75    2.87
   0  -4   3  177.36    2.82
   0  -4   3  176.61    2.99
  -1  -4   3   22.42    0.85
  -1  -4   3   22.51    0.53
  -1  -4   3   21.92    0.82
  -2  -4   3    1.35    0.28
  -2  -4   3    1.10    0.27
  -3  -4   3    3.78    0.44
  -3  -4   3    2.65    0.42
  -4  -4   3  154.59    3.13
  -4  -4   3  155.70    3.21
  -5  -4   3   55.06    1.86
  -6  -4   3   43.27    1.76
  -7  -4   3    0.40    0.41
  -8  -4   3    8.88    0.97
  -9  -4   3    0.19    0.44
   8  -4   2    6.86    1.11
   7  -4   2   84.19    3.20
   6  -4   2  528.45    8.29
   5  -4   2    1.07    0.43
   4  -4   2  460.38    6.96
   2  -4   2    4.83    0.50
   1  -4   2  153.52    2.71
   0  -4   2 1807.86   20.93
   0  -4   2 1814.83   21.51
  -1  -4   2  372.69    5.09
  -1  -4   2  368.48    5.12
  -2  -4   2   93.36    1.99
  -2  -4   2   91.96    1.88
  -3  -4   2  232.09    3.92
  -3  -4   2  233.16    3.79
  -4  -4   2    1.56    0.37
  -4  -4   2    1.14    0.30
  -5  -4   2   67.59    2.03
  -6  -4   2  157.44    3.57
  -7  -4   2    2.92    0.59
  -8  -4   2    2.84    0.67
  -9  -4   2    2.42    0.69
   7  -4   1    7.71    0.94
   6  -4   1   80.46    2.56
   5  -4   1    2.31    0.53
   4  -4   1  185.31    3.71
   3  -4   1    2.86    0.45
   2  -4   1  317.36    4.86
   1  -4   1    8.46    0.35
   0  -4   1 1095.02   13.48
   0  -4   1 1124.08   13.13
  -1  -4   1    5.56    0.42
  -1  -4   1    6.31    0.42
  -2  -4   1  136.24    2.52
  -2  -4   1  128.88    2.27
  -3  -4   1  191.42    3.42
  -3  -4   1  191.25    3.16
   3   4  -1  196.08    2.74
   4   4  -1    2.71    0.30
  -4  -4   1    2.88    0.45
  -5  -4   1   22.51    1.15
  -6  -4   1    2.48    0.51
  -7  -4   1   -0.21    0.26
  -8  -4   1    2.71    0.66
   8  -4   0   15.24    1.41
   7  -4   0   28.41    1.65
   6  -4   0   84.30    2.69
   5  -4   0    0.17    0.34
   4  -4   0    2.03    0.45
   3  -4   0  250.90    4.43
   3  -4   0  260.57    3.22
   2  -4   0 1782.78   20.65
   2  -4   0 1791.39   21.74
   1  -4   0   90.90    1.90
   1  -4   0   88.57    1.46
   0  -4   0 2111.30   25.27
   0  -4   0 2134.00   24.40
  -1  -4   0   92.59    1.64
  -1  -4   0   92.15    1.80
  -2  -4   0 1749.36   21.11
   2   4   0 1780.30   21.39
  -2  -4   0 1831.24   21.07
  -3  -4   0  251.73    3.69
  -3  -4   0  246.22    4.09
   3   4   0  253.43    3.64
  -4  -4   0    1.40    0.35
   4   4   0    1.77    0.29
   5   4   0    0.10    0.22
  -5  -4   0   -0.10    0.20
  -6  -4   0   83.44    2.45
  -7  -4   0   27.44    1.47
  -8  -4   0   16.29    1.24
   9  -4  -1    1.31    0.76
   8  -4  -1    3.11    0.86
   7  -4  -1    0.58    0.46
   6  -4  -1    1.46    0.51
   5  -4  -1   23.67    1.33
   4  -4  -1    2.66    0.52
   3  -4  -1  203.78    3.84
   3  -4  -1  199.60    2.87
   2  -4  -1  133.12    2.70
   2  -4  -1  136.26    2.12
   1  -4  -1    6.93    0.42
   1  -4  -1    7.27    0.56
   0  -4  -1 1107.37   13.32
   0  -4  -1 1130.72   13.58
  -1  -4  -1    8.19    0.51
  -1  -4  -1    8.07    0.40
  -2  -4  -1  326.38    4.29
  -2  -4  -1  327.15    4.84
   2   4   1  327.31    4.58
  -3  -4  -1    2.27    0.37
  -3  -4  -1    2.65    0.25
   3   4   1    1.96    0.28
   4   4   1  189.38    3.31
  -4  -4  -1  189.22    3.63
  -5  -4  -1    1.65    0.43
   5   4   1    1.91    0.40
  -6  -4  -1   77.01    2.39
   6   4   1   79.66    2.22
  -7  -4  -1    6.66    0.81
   9  -4  -2    3.37    0.96
   8  -4  -2    2.86    0.82
   7  -4  -2    2.70    0.72
   6  -4  -2  160.69    4.12
   5  -4  -2   82.26    2.60
   4  -4  -2    1.54    0.46
   4  -4  -2    2.46    0.33
  -4   4   2    1.28    0.30
   3  -4  -2  239.37    4.35
   3  -4  -2  238.45    3.51
   2  -4  -2   96.22    2.22
   2  -4  -2   94.86    1.85
   1  -4  -2  393.88    5.36
   1  -4  -2  391.77    5.62
   0  -4  -2 1811.35   21.51
   0  -4  -2 1867.43   21.82
  -1  -4  -2  147.66    2.17
  -2  -4  -2    5.05    0.49
  -2  -4  -2    5.04    0.24
   2   4   2    4.95    0.41
  -3  -4  -2  176.85    3.34
   3   4   2  178.56    3.13
   4   4   2  474.72    6.90
  -4  -4  -2  466.63    7.04
  -5  -4  -2    0.32    0.34
   5   4   2    0.89    0.34
   6   4   2  542.56    8.36
  -6  -4  -2  542.56    8.47
  -7  -4  -2   80.67    2.61
   9  -4  -3   -0.11    0.53
   8  -4  -3   10.44    1.32
   7  -4  -3   -0.23    0.37
   6  -4  -3   41.19    1.98
   5  -4  -3   59.27    2.20
   4  -4  -3  162.00    2.78
  -4   4   3  147.46    3.10
   4  -4  -3  159.80    3.59
   3  -4  -3    3.39    0.52
   3  -4  -3    4.33    0.43
   2  -4  -3    1.35    0.32
   2  -4  -3    0.74    0.28
   1  -4  -3   22.56    0.92
   1  -4  -3   21.76    0.91
   0  -4  -3  176.77    3.12
   0  -4  -3  178.23    2.85
   1   4   3  118.13    2.32
  -1  -4  -3  116.80    1.78
  -1  -4  -3  117.06    2.42
   2   4   3    7.45    0.55
  -2  -4  -3    7.11    0.60
  -3  -4  -3   62.46    1.84
   3   4   3   61.90    1.70
  -4  -4  -3  286.15    4.96
   4   4   3  282.27    4.84
   5   4   3    0.33    0.30
  -5  -4  -3   -0.01    0.32
   6   4   3   53.43    1.95
  -6  -4  -3   53.98    2.02
   7   4   3    1.63    0.52
  -7  -4  -3    1.46    0.53
   9  -4  -4    0.78    0.66
   8  -4  -4   48.77    2.56
   7  -4  -4    0.72    0.50
   6  -4  -4   99.41    3.20
   5  -4  -4    2.81    0.66
  -5   4   4    3.27    0.56
   5  -4  -4    4.53    0.50
   4  -4  -4  328.02    5.05
   4  -4  -4  338.00    5.97
   3  -4  -4  269.10    4.82
   3  -4  -4  269.00    4.29
   2  -4  -4    0.94    0.34
   2  -4  -4    0.87    0.31
   1  -4  -4    0.25    0.28
   1  -4  -4    0.03    0.17
   0  -4  -4  521.79    6.82
   0  -4  -4  504.17    7.21
   1   4   4  213.58    3.74
  -1  -4  -4  215.32    3.83
  -2  -4  -4   12.79    0.87
   2   4   4   12.74    0.77
   3   4   4  403.32    6.30
  -3  -4  -4  403.60    6.31
  -4  -4  -4  844.08   11.53
   4   4   4  826.17   11.66
   5   4   4   52.95    1.90
  -5  -4  -4   55.44    1.97
   6   4   4    1.68    0.48
  -6  -4  -4    1.54    0.51
   7   4   4   11.72    1.04
   8  -4  -5    8.88    1.22
   7  -4  -5   -0.28    0.34
   6  -4  -5   53.08    2.34
   5  -4  -5    3.53    0.52
   5  -4  -5    1.63    0.54
  -5   4   5    2.79    0.60
   4  -4  -5  161.61    3.81
   4  -4  -5  163.85    3.25
   3  -4  -5    4.48    0.61
   3  -4  -5    4.94    0.55
   2  -4  -5   14.34    0.86
   2  -4  -5   13.68    0.86
   1  -4  -5   65.62    1.88
   1  -4  -5   64.46    1.70
   0  -4  -5  311.26    5.10
   0  -4  -5  313.72    4.55
   1   4   5   61.93    1.81
  -1  -4  -5   61.51    1.91
  -2  -4  -5   18.59    1.09
   2   4   5   21.68    1.07
   3   4   5    9.40    0.75
  -3  -4  -5   11.13    0.90
  -4  -4  -5   47.13    1.81
   4   4   5   45.52    1.75
   5   4   5    4.57    0.67
  -5  -4  -5    3.94    0.66
  -6  -4  -5    2.79    0.65
   6   4   5    3.09    0.64
   7   4   5    6.73    0.91
   8  -4  -6    7.11    1.15
   7  -4  -6    7.99    1.13
   6  -4  -6   73.86    2.26
   6  -4  -6   75.01    2.87
   5  -4  -6    2.25    0.48
  -5   4   6    2.25    0.63
   4  -4  -6   64.73    1.99
   3  -4  -6   -0.02    0.29
   2  -4  -6  475.21    7.18
   1  -4  -6    0.11    0.31
   0  -4  -6 1014.18   13.39
  -1  -4  -6  439.52    6.87
   1   4   6  427.25    6.84
  -2  -4  -6   21.71    1.22
   2   4   6   21.73    1.14
   3   4   6    0.23    0.23
  -3  -4  -6    0.03    0.29
   4   4   6  167.79    3.88
  -4  -4  -6  168.39    3.86
   5   4   6   31.41    1.61
  -5  -4  -6   28.17    1.59
   6   4   6    5.18    0.80
   8  -4  -7    0.29    0.61
   7  -4  -7    1.88    0.72
   6  -4  -7    8.48    1.09
   6  -4  -7    8.91    0.88
   5  -4  -7   14.76    1.06
  -5   4   7   14.88    1.24
   4  -4  -7   12.08    0.97
   3  -4  -7    2.40    0.54
   2  -4  -7  104.58    2.77
   1  -4  -7   -0.23    0.37
   0  -4  -7  347.36    6.00
   1   4   7    3.10    0.51
  -1  -4  -7    3.71    0.65
  -2  -4  -7   16.14    1.13
   2   4   7   17.37    1.10
   3   4   7    0.66    0.35
  -3  -4  -7    0.16    0.37
  -4  -4  -7   39.44    1.83
   4   4   7   39.51    1.80
   5   4   7   17.05    1.28
  -5  -4  -7   17.70    1.37
   7  -4  -8    2.48    0.66
   7  -4  -8    2.08    0.79
  -6   4   8    6.18    1.05
   6  -4  -8    4.11    0.73
   5  -4  -8    7.68    0.91
  -5   4   8    8.51    1.10
   4  -4  -8    2.68    0.60
   3  -4  -8   48.28    1.94
   2  -4  -8  319.94    5.89
   1  -4  -8   15.46    1.15
   0  -4  -8   23.02    1.37
  -1  -4  -8   -0.06    0.38
   2   4   8  297.21    5.74
  -2  -4  -8  292.57    5.65
   3   4   8    1.90    0.54
  -3  -4  -8    2.35    0.62
   4   4   8  251.18    5.52
  -4  -4  -8  251.51    5.38
   5   4   8   52.12    2.32
   7  -4  -9    0.88    0.58
   7  -4  -9   -0.48    0.49
   6  -4  -9    2.33    0.71
  -6   4   9    1.88    0.78
   5  -4  -9    4.81    0.81
  -5   4   9    4.28    0.96
   4  -4  -9    2.39    0.67
   3  -4  -9    9.23    1.02
   2  -4  -9   34.48    1.78
   1  -4  -9   20.35    1.38
   0  -4  -9   14.72    1.22
  -1  -4  -9   18.26    1.33
   2   4   9   26.96    1.57
  -2  -4  -9   28.71    1.64
   3   4   9    0.58    0.47
  -3  -4  -9    0.88    0.55
   6  -4 -10   28.76    1.77
  -6   4  10   27.93    2.12
   5  -4 -10   15.00    1.32
  -5   4  10   18.09    1.68
   4  -4 -10    0.21    0.51
   3  -4 -10    5.94    0.95
   2  -4 -10   16.88    1.40
   1  -4 -10   19.47    1.48
   0  -4 -10    0.41    0.61
  -1  -4 -10   18.70    1.47
   2   4  10   88.23    3.05
  -2  -4 -10   88.98    3.06
   4  -4 -11    3.23    0.86
   3  -4 -11    2.25    0.79
   2  -4 -11    6.48    1.08
   1  -4 -11    9.01    1.20
   0  -4 -11    6.55    1.07
  -1  -4 -11    3.06    0.86
  -1  -5  11    2.02    0.65
  -2  -5  11   15.63    1.29
   3   5 -11    0.07    0.47
  -3  -5  11    0.35    0.40
   4   5 -11    0.94    0.70
   0  -5  10   63.12    2.33
  -1  -5  10   -0.14    0.32
  -2  -5  10   76.55    2.69
  -3  -5  10    6.14    0.87
   3   5 -10    7.69    0.98
   4   5 -10    0.63    0.53
   5   5 -10    0.49    0.53
   1  -5   9   16.67    1.11
   0  -5   9   79.50    2.50
  -1  -5   9   12.41    1.00
  -2  -5   9   25.89    1.46
   2   5  -9   24.75    1.41
   3   5  -9   41.57    1.87
  -3  -5   9   39.48    1.88
   4   5  -9  116.22    3.43
  -4  -5   9  114.80    3.42
   5   5  -9    0.43    0.54
   6   5  -9    7.35    1.07
   4  -5   8   35.83    1.95
   3  -5   8   51.86    2.17
   2  -5   8    0.52    0.35
   1  -5   8   51.18    1.85
   0  -5   8   71.16    2.21
  -1  -5   8    0.02    0.22
   1   5  -8    0.41    0.38
   2   5  -8    1.78    0.53
  -2  -5   8    2.52    0.54
  -3  -5   8   38.33    1.73
   3   5  -8   36.51    1.74
   4   5  -8   75.81    2.64
  -4  -5   8   74.13    2.58
   5   5  -8    0.03    0.40
   6   5  -8   21.83    1.58
   7   5  -8    0.03    0.55
   5  -5   7    2.84    0.72
   4  -5   7   11.59    1.14
   3  -5   7   10.68    0.83
   3  -5   7   10.60    1.00
   2  -5   7    5.21    0.68
   2  -5   7    6.16    0.64
   1  -5   7    8.41    0.72
   0  -5   7  134.50    3.07
   1   5  -7  212.81    4.01
  -1  -5   7  211.70    4.17
   2   5  -7  179.88    3.79
  -2  -5   7  181.55    3.84
  -3  -5   7   22.53    1.27
   3   5  -7   22.56    1.33
   4   5  -7   46.09    2.01
  -4  -5   7   44.07    1.88
   5   5  -7    4.64    0.81
   6   5  -7    8.20    1.06
   7   5  -7    4.42    0.84
   6  -5   6   82.64    3.24
   5  -5   6    0.06    0.43
   4  -5   6   64.64    2.49
   3  -5   6   34.85    1.65
   3  -5   6   34.78    1.39
   2  -5   6   41.14    1.50
   2  -5   6   39.30    1.62
   1  -5   6    0.51    0.28
   1  -5   6    1.63    0.40
   0   5  -6  196.75    3.50
   0  -5   6  197.46    3.77
   1   5  -6   84.63    2.19
  -1  -5   6   84.36    2.25
   2   5  -6    1.69    0.45
  -2  -5   6   -0.07    0.21
   3   5  -6   88.44    2.58
  -3  -5   6   90.76    2.51
  -4  -5   6   32.62    1.54
   4   5  -6   31.33    1.57
   5   5  -6    1.05    0.48
   6   5  -6    2.25    0.60
   7   5  -6    9.08    0.99
   8   5  -6   11.09    1.11
   6  -5   5   81.29    3.18
   5  -5   5    8.04    0.99
   4  -5   5    2.93    0.50
   4  -5   5    1.56    0.54
   3  -5   5   57.29    2.09
   3  -5   5   59.93    1.83
   2  -5   5 1185.68   15.29
   2  -5   5 1204.91   16.01
   1  -5   5  101.41    2.38
   1  -5   5  104.05    2.40
   0  -5   5   70.37    1.88
   0  -5   5   72.23    1.70
   0   5  -5   72.44    1.77
   1   5  -5    7.56    0.63
  -1  -5   5    7.21    0.62
   2   5  -5    0.38    0.28
  -2  -5   5    0.10    0.21
   3   5  -5   11.32    0.89
  -3  -5   5   10.63    0.79
  -4  -5   5   53.99    1.89
  -4  -5   5   54.60    1.87
   4   5  -5   56.03    2.04
  -5  -5   5   65.14    2.17
  -6  -5   5   11.41    1.03
   7   5  -5   13.90    1.10
   8   5  -5    3.58    0.69
   7  -5   4    3.84    0.93
   6  -5   4    2.48    0.72
   5  -5   4   16.10    1.26
   5  -5   4   12.22    0.93
   4  -5   4   49.51    2.05
   4  -5   4   50.78    1.74
   3  -5   4   13.06    0.99
   3  -5   4   12.58    0.87
   2  -5   4  584.02    8.72
   2  -5   4  602.10    8.33
   1  -5   4   10.21    0.68
   1  -5   4   11.02    0.70
   0   5  -4  375.79    5.42
   0  -5   4  384.23    5.74
   0  -5   4  386.16    5.46
  -1  -5   4  103.02    2.28
   1   5  -4  101.30    2.29
  -2  -5   4   60.71    1.69
  -2  -5   4   59.84    1.70
  -3  -5   4   11.98    0.79
  -3  -5   4   12.69    0.83
  -4  -5   4   87.85    2.40
  -4  -5   4   89.04    2.39
  -5  -5   4   15.90    1.06
  -6  -5   4    0.26    0.37
  -7  -5   4    9.35    0.99
  -8  -5   4    0.01    0.41
   7  -5   3    4.80    0.98
   6  -5   3  113.32    3.01
   6  -5   3  108.24    3.57
   5  -5   3  128.92    3.10
   4  -5   3  371.53    6.04
   3  -5   3   13.70    0.87
   2  -5   3  669.02    9.14
   1  -5   3  108.49    2.31
  -1   5  -3  108.28    1.89
   0  -5   3    0.14    0.14
   0  -5   3    0.37    0.18
   0  -5   3    0.18    0.16
  -1  -5   3  119.55    2.40
  -1  -5   3  121.88    1.82
  -1  -5   3  122.86    2.37
  -2  -5   3  902.15   11.62
  -2  -5   3  893.39   11.48
  -3  -5   3   99.21    2.28
  -3  -5   3   99.38    2.37
  -4  -5   3  140.48    3.01
  -4  -5   3  137.14    3.09
  -5  -5   3    8.43    0.81
  -6  -5   3   34.74    1.64
  -7  -5   3   17.65    1.27
  -8  -5   3    1.22    0.52
   8  -5   2   28.56    2.06
   7  -5   2   25.73    1.53
   6  -5   2   20.73    1.29
   5  -5   2   22.67    1.28
   4  -5   2   43.00    1.62
   1  -5   2  105.30    2.23
   1  -5   2  103.47    1.71
   0  -5   2   79.60    1.79
   0  -5   2   80.09    1.60
  -1  -5   2    5.94    0.47
  -1  -5   2    5.95    0.49
  -2  -5   2  507.81    6.96
  -2  -5   2  505.80    7.04
  -3  -5   2   30.71    1.22
  -3  -5   2   30.27    1.10
  -4  -5   2  263.23    4.45
  -4  -5   2  259.07    4.62
  -5  -5   2    3.28    0.55
  -6  -5   2   66.84    2.25
  -7  -5   2   13.36    1.12
  -8  -5   2    0.68    0.48
   8  -5   1  101.39    3.33
   7  -5   1   13.60    1.22
   6  -5   1   18.58    1.28
   5  -5   1   25.48    1.37
   4  -5   1   64.41    2.05
   3  -5   1  127.21    2.84
   1  -5   1  686.77    8.30
   1  -5   1  680.81    9.05
   0  -5   1  145.06    2.42
   0  -5   1  145.76    2.59
  -1  -5   1    5.66    0.43
  -1  -5   1    5.05    0.43
  -2  -5   1  542.50    7.27
  -2  -5   1  556.29    7.55
  -3  -5   1  151.59    3.05
  -3  -5   1  154.39    2.76
  -4  -5   1  422.99    6.19
  -4  -5   1  427.28    6.63
  -5  -5   1    0.00    0.23
  -6  -5   1    5.44    0.74
  -7  -5   1    0.01    0.34
  -8  -5   1   29.77    1.71
   8  -5   0   31.87    1.94
   7  -5   0    1.41    0.61
   6  -5   0   32.47    1.70
   5  -5   0    0.24    0.37
   4  -5   0  142.91    3.31
   3  -5   0  133.02    2.98
   2  -5   0  268.08    4.51
   2  -5   0  272.81    3.54
   1  -5   0  164.70    2.52
   1  -5   0  166.23    3.00
   0  -5   0   -0.01    0.13
   0  -5   0   -0.10    0.15
  -1  -5   0  159.31    2.78
  -1  -5   0  156.62    2.59
  -2  -5   0  267.55    4.27
  -2  -5   0  260.25    3.84
  -3  -5   0  139.72    2.88
  -3  -5   0  137.57    2.45
   3   5   0  137.70    2.28
  -4  -5   0  142.83    3.15
  -5  -5   0    0.26    0.27
  -6  -5   0   28.62    1.47
  -7  -5   0    0.90    0.47
  -8  -5   0   26.02    1.58
   8  -5  -1   29.07    1.92
   7  -5  -1    0.13    0.42
   6  -5  -1    7.00    0.94
   5  -5  -1    0.28    0.40
   4  -5  -1  419.82    6.94
   3  -5  -1  159.57    2.43
   3  -5  -1  155.68    3.36
   2  -5  -1  524.65    6.71
   2  -5  -1  542.88    7.70
   1  -5  -1    4.96    0.42
   1  -5  -1    6.32    0.55
   0  -5  -1  145.08    2.52
   0  -5  -1  145.66    2.55
  -1  -5  -1  681.28    8.54
  -1  -5  -1  680.09    8.83
  -2  -5  -1  324.70    4.44
  -2  -5  -1  330.61    5.04
  -3  -5  -1  124.91    2.74
   3   5   1  125.97    2.31
  -3  -5  -1  122.43    2.12
   4   5   1   66.21    1.64
  -4  -5  -1   65.54    2.02
  -5  -5  -1   26.47    1.35
  -6  -5  -1   18.47    1.21
  -7  -5  -1   13.32    1.16
  -8  -5  -1   94.86    3.12
   8  -5  -2    0.84    0.61
   7  -5  -2   16.27    1.42
   6  -5  -2   73.22    2.72
   5  -5  -2    3.74    0.70
   4  -5  -2  269.33    5.15
   3  -5  -2   31.44    1.41
   3  -5  -2   32.68    1.02
   2  -5  -2  506.33    7.43
   2  -5  -2  511.50    6.74
   1  -5  -2    5.62    0.49
   1  -5  -2    6.08    0.55
   0  -5  -2   85.13    1.79
   0  -5  -2   84.71    1.88
  -1  -5  -2  100.62    1.76
  -1  -5  -2   99.87    2.18
   2   5   2   83.90    1.83
  -2  -5  -2   84.26    1.45
  -2  -5  -2   83.30    2.07
  -3  -5  -2   70.72    1.99
   3   5   2   68.98    1.70
  -4  -5  -2   45.16    1.69
   4   5   2   44.84    1.42
  -5  -5  -2   23.98    1.33
   5   5   2   25.39    1.15
  -6  -5  -2   21.19    1.33
  -7  -5  -2   23.89    1.48
   8  -5  -3    1.29    0.69
   7  -5  -3   17.30    1.46
   6  -5  -3   39.89    2.03
   5  -5  -3    9.09    0.99
   4  -5  -3  145.18    3.55
   4  -5  -3  146.24    2.73
   3  -5  -3  103.91    2.21
   3  -5  -3  105.75    2.73
   2  -5  -3  898.95   11.29
   2  -5  -3  888.03   11.91
   1  -5  -3  124.75    2.54
   1  -5  -3  119.45    2.46
   0  -5  -3    0.71    0.30
   0  -5  -3    1.98    0.31
  -1  -5  -3  105.77    2.38
  -1  -5  -3  104.11    1.77
   2   5   3  656.97    8.97
  -2  -5  -3  653.56    9.03
   3   5   3   13.67    0.80
  -3  -5  -3   15.43    0.99
   4   5   3  367.69    5.80
  -4  -5  -3  353.16    6.04
   5   5   3  131.70    3.04
  -5  -5  -3  134.32    3.36
  -6  -5  -3  111.54    3.16
   6   5   3  109.17    2.90
  -7  -5  -3    4.85    0.83
   8  -5  -4    0.06    0.55
   7  -5  -4   10.92    1.25
   6  -5  -4   -0.29    0.43
   5  -5  -4   15.92    1.23
   4  -5  -4   92.60    2.75
   4  -5  -4   92.76    2.20
   3  -5  -4   14.22    0.87
   3  -5  -4   13.42    0.96
   2  -5  -4   63.18    1.88
   2  -5  -4   58.43    1.69
   1  -5  -4  100.78    2.35
   1  -5  -4  103.71    2.30
   0  -5  -4  381.36    5.35
   0  -5  -4  363.70    5.75
  -1  -5  -4    9.39    0.76
   2   5   4  578.09    8.37
  -2  -5  -4  591.80    8.44
   3   5   4   12.65    0.84
  -3  -5  -4   13.18    0.95
   4   5   4   48.31    1.70
  -4  -5  -4   48.58    1.87
  -5  -5  -4   13.57    1.04
   5   5   4   14.82    1.00
   6   5   4    2.63    0.55
  -6  -5  -4    2.81    0.64
  -7  -5  -4    3.67    0.78
   8  -5  -5    5.80    1.13
   7  -5  -5   18.13    1.54
   6  -5  -5   11.80    1.24
  -5   5   5   71.37    2.40
   5  -5  -5   70.41    2.04
   5  -5  -5   67.09    2.56
   4  -5  -5   57.87    1.80
   4  -5  -5   51.47    2.05
   3  -5  -5   12.46    0.95
   3  -5  -5   12.08    0.88
   2  -5  -5    0.35    0.33
   2  -5  -5   -0.14    0.24
   1  -5  -5    7.22    0.63
   1  -5  -5    7.53    0.72
   0  -5  -5   69.33    2.05
  -1  -5  -5   98.67    2.53
   2   5   5 1158.22   15.37
  -2  -5  -5 1157.55   15.13
  -3  -5  -5   51.85    1.93
   3   5   5   56.71    1.88
   4   5   5    2.49    0.48
  -4  -5  -5    2.23    0.53
   5   5   5    6.20    0.75
  -5  -5  -5    6.36    0.85
  -6  -5  -5   77.58    2.76
   6   5   5   72.57    2.52
   8  -5  -6   15.02    1.59
   7  -5  -6    8.53    1.19
   6  -5  -6    1.79    0.70
   5  -5  -6    1.35    0.55
  -5   5   6    0.89    0.49
   5  -5  -6    0.68    0.40
   4  -5  -6   32.92    1.68
   4  -5  -6   34.43    1.49
   3  -5  -6   87.49    2.43
   3  -5  -6   87.38    2.57
   2  -5  -6   -0.49    0.33
   2  -5  -6    0.02    0.27
   1  -5  -6   80.78    2.32
   0  -5  -6  186.03    3.86
  -1  -5  -6   -0.04    0.34
   2   5   6   38.03    1.56
  -2  -5  -6   39.29    1.66
  -3  -5  -6   33.36    1.61
   3   5   6   35.41    1.55
   4   5   6   64.62    2.28
  -4  -5  -6   69.59    2.42
   5   5   6    0.38    0.39
  -5  -5  -6    0.76    0.46
   6   5   6   78.46    2.74
  -6  -5  -6   74.41    2.81
   7  -5  -7    5.01    1.00
   6  -5  -7   10.04    1.00
  -6   5   7   11.75    1.25
   6  -5  -7   11.45    1.29
  -5   5   7    3.12    0.75
   5  -5  -7    3.93    0.78
   5  -5  -7    3.18    0.65
   4  -5  -7   42.30    1.91
   4  -5  -7   38.42    1.68
   3  -5  -7   23.13    1.34
   3  -5  -7   22.76    1.31
   2  -5  -7  184.93    3.86
   2  -5  -7  189.09    4.06
   1  -5  -7  204.46    4.26
   0  -5  -7  126.67    3.21
  -1  -5  -7    8.73    0.90
   2   5   7    4.07    0.62
  -2  -5  -7    3.85    0.71
   3   5   7    9.70    0.93
  -3  -5  -7    9.52    1.00
   4   5   7    9.86    0.99
  -4  -5  -7   11.17    1.06
   5   5   7    3.20    0.73
  -5  -5  -7    2.85    0.74
   7  -5  -8    0.51    0.64
   6  -5  -8   21.27    1.62
   6  -5  -8   23.81    1.49
  -6   5   8   22.73    1.76
  -5   5   8    0.40    0.51
   5  -5  -8    0.36    0.45
   5  -5  -8    0.13    0.46
   4  -5  -8   80.39    2.78
   4  -5  -8   78.04    2.60
   3  -5  -8   41.78    1.86
   3  -5  -8   38.66    1.83
   2  -5  -8    3.20    0.70
   1  -5  -8    0.32    0.40
   0  -5  -8   64.22    2.34
  -1  -5  -8   46.83    2.01
   2   5   8    0.76    0.40
  -2  -5  -8    1.12    0.50
   3   5   8   47.38    2.05
  -3  -5  -8   49.14    2.14
   4   5   8   35.80    1.87
  -4  -5  -8   34.78    1.90
  -6   5   9    8.95    1.32
   6  -5  -9    8.59    1.04
   6  -5  -9    7.92    1.18
   5  -5  -9   -0.18    0.48
   5  -5  -9    0.23    0.53
  -5   5   9   -0.53    0.51
   4  -5  -9  116.79    3.54
   4  -5  -9  115.02    3.36
   3  -5  -9   37.88    1.92
   2  -5  -9   24.34    1.50
   1  -5  -9   13.02    1.20
   0  -5  -9   72.51    2.63
  -1  -5  -9   16.87    1.33
  -2  -5  -9   91.33    3.01
   3   5   9   53.73    2.34
  -3  -5  -9   54.49    2.39
   5  -5 -10    0.11    0.55
   5  -5 -10    1.01    0.62
  -5   5  10    0.13    0.58
   4  -5 -10    1.20    0.65
   3  -5 -10    4.88    0.92
   2  -5 -10   71.75    2.71
   1  -5 -10    0.69    0.58
   0  -5 -10   61.06    2.54
  -1  -5 -10   18.63    1.51
  -2  -5 -10    8.08    1.09
   3  -5 -11    0.63    0.66
   2  -5 -11   12.84    1.35
   1  -5 -11    3.58    0.94
   0  -5 -11   80.26    3.10
   0  -6  10   13.64    1.14
  -1  -6  10    5.53    0.83
  -2  -6  10    3.37    0.72
  -3  -6  10    3.79    0.77
   3   6 -10    4.58    0.82
  -4  -6  10    0.20    0.37
   4   6 -10    0.14    0.49
   5   6 -10   16.49    1.51
   1  -6   9    5.99    0.78
   0  -6   9   44.50    1.91
  -1  -6   9   25.26    1.45
  -2  -6   9   15.75    1.19
   3   6  -9    3.80    0.78
  -3  -6   9    4.42    0.73
   4   6  -9   24.07    1.62
  -4  -6   9   24.86    1.58
   5   6  -9   46.71    2.29
   6   6  -9   15.56    1.47
   4  -6   8   83.80    3.05
   2  -6   8   16.23    1.11
   1  -6   8    0.45    0.36
   0  -6   8   34.98    1.59
  -1  -6   8    3.07    0.58
  -2  -6   8   94.49    2.82
   2   6  -8   97.82    2.76
   3   6  -8   13.73    1.11
  -3  -6   8   14.30    1.12
   4   6  -8    2.16    0.69
  -4  -6   8    1.62    0.54
   5   6  -8   21.00    1.55
   6   6  -8    2.32    0.79
   5  -6   7    7.96    1.11
   4  -6   7   59.87    2.51
   3  -6   7   25.42    1.34
   3  -6   7   27.82    1.56
   2  -6   7  201.95    4.11
   1  -6   7    5.39    0.65
   0  -6   7    5.24    0.65
  -1  -6   7    6.15    0.71
  -2  -6   7  265.92    5.09
   2   6  -7  265.87    4.95
   3   6  -7   53.72    2.12
  -3  -6   7   56.26    2.09
   4   6  -7   31.62    1.72
  -4  -6   7   30.20    1.59
  -5  -6   7    5.76    0.81
   5   6  -7    6.58    0.95
   6   6  -7    1.38    0.61
   7   6  -7    0.35    0.51
   5  -6   6   32.00    1.93
   4  -6   6    6.04    0.71
   4  -6   6    4.57    0.83
   3  -6   6   62.03    2.00
   3  -6   6   56.88    2.21
   2  -6   6   10.76    0.82
   2  -6   6   12.87    0.95
   1  -6   6   57.04    1.84
   0  -6   6  374.75    6.12
  -1  -6   6   29.15    1.32
   1   6  -6   31.00    1.31
  -2  -6   6   39.79    1.59
   2   6  -6   38.75    1.61
   3   6  -6   -0.03    0.32
  -3  -6   6    0.02    0.26
   4   6  -6   14.34    1.11
  -4  -6   6   15.38    1.07
   5   6  -6    0.42    0.42
  -5  -6   6    0.15    0.29
   6   6  -6   17.65    1.34
   7   6  -6    0.02    0.40
   6  -6   5   10.31    1.26
   5  -6   5   28.22    1.41
   5  -6   5   28.35    1.74
   4  -6   5    0.36    0.41
   4  -6   5    0.61    0.35
   3  -6   5   84.42    2.38
   3  -6   5   95.28    2.80
   2  -6   5    6.44    0.66
   2  -6   5    7.94    0.77
   1  -6   5  114.14    2.68
   1  -6   5  113.06    2.61
   0  -6   5  121.83    2.74
  -1  -6   5   16.48    0.94
   1   6  -5   15.60    0.90
  -2  -6   5  335.46    5.54
   2   6  -5  327.12    5.58
  -3  -6   5   10.38    0.82
  -3  -6   5   11.32    0.84
  -4  -6   5   19.52    1.15
  -4  -6   5   19.29    1.14
  -5  -6   5   21.27    1.28
  -5  -6   5   22.61    1.33
  -6  -6   5   82.12    2.72
  -7  -6   5   20.61    1.42
   8   6  -5    2.05    0.59
  -8  -6   5    1.36    0.63
   7  -6   4   -0.10    0.54
   6  -6   4    4.99    0.94
   6  -6   4    5.29    0.73
   5  -6   4   18.91    1.18
   5  -6   4   20.83    1.49
   4  -6   4   83.33    2.77
   4  -6   4   77.79    2.31
   3  -6   4   48.14    1.67
   3  -6   4   43.92    1.83
   2  -6   4   40.78    1.62
   2  -6   4   43.83    1.55
   1  -6   4   70.83    1.90
   1  -6   4   70.64    1.95
   0   6  -4    6.00    0.51
  -1  -6   4  168.87    3.11
  -1  -6   4  171.33    3.32
  -2  -6   4    4.08    0.51
  -3  -6   4   37.04    1.46
  -3  -6   4   35.30    1.40
  -4  -6   4  109.80    2.85
  -4  -6   4  110.24    2.79
  -5  -6   4   31.57    1.50
  -5  -6   4   30.01    1.51
  -6  -6   4   35.38    1.73
  -7  -6   4    0.27    0.39
  -8  -6   4    6.36    0.94
   7  -6   3    0.95    0.60
   6  -6   3   92.85    2.80
   5  -6   3   16.82    1.15
   4  -6   3  132.07    3.11
   3  -6   3   19.61    1.06
   2  -6   3  132.17    2.88
   1  -6   3   83.85    2.11
   0  -6   3    2.66    0.33
   0  -6   3    2.51    0.40
  -1  -6   3  199.81    3.41
  -1  -6   3  195.80    3.51
  -2  -6   3    1.11    0.32
  -2  -6   3    0.44    0.27
  -3  -6   3  217.18    3.96
  -3  -6   3  218.08    4.05
  -4  -6   3   42.55    1.57
  -4  -6   3   43.05    1.65
  -5  -6   3   -0.04    0.27
  -5  -6   3    0.07    0.28
  -6  -6   3   26.65    1.48
  -7  -6   3    7.87    0.94
  -8  -6   3   25.73    1.66
   7  -6   2    8.43    1.00
   6  -6   2   80.32    2.64
   5  -6   2    0.13    0.34
   4  -6   2   75.12    2.29
   3  -6   2    9.28    0.80
   2  -6   2   90.72    2.26
   1  -6   2  115.61    1.96
   1  -6   2  113.88    2.49
   0  -6   2  262.50    3.93
   0  -6   2  263.88    4.26
  -1  -6   2  190.51    3.31
  -1  -6   2  194.76    3.39
  -2  -6   2    0.62    0.25
  -2  -6   2    0.82    0.26
  -3  -6   2   41.81    1.51
  -3  -6   2   41.57    1.38
  -4  -6   2    4.13    0.58
  -4  -6   2    5.04    0.55
  -5  -6   2   65.49    2.19
  -6  -6   2   12.30    1.04
  -7  -6   2    1.29    0.52
  -8  -6   2   -0.20    0.35
   8  -6   1   16.29    1.42
   7  -6   1    3.17    0.76
   6  -6   1   41.07    1.92
   5  -6   1   29.31    1.51
   4  -6   1   91.96    2.58
   3  -6   1   19.52    1.11
   2  -6   1  432.42    6.57
   1  -6   1   70.84    1.45
   1  -6   1   69.74    1.83
   0  -6   1  399.35    5.55
   0  -6   1  406.07    5.85
  -1  -6   1  111.61    2.32
  -1  -6   1  111.54    2.25
  -2  -6   1  226.13    3.94
  -2  -6   1  223.08    3.67
  -3  -6   1   16.82    0.82
  -3  -6   1   17.10    0.95
  -4  -6   1   42.23    1.38
  -4  -6   1   36.76    1.54
  -5  -6   1   75.94    2.39
  -6  -6   1   14.30    1.09
  -7  -6   1   18.74    1.31
  -8  -6   1    1.15    0.58
   8  -6   0    0.64    0.63
   7  -6   0   16.19    1.35
   6  -6   0   23.34    1.49
   5  -6   0   39.33    1.80
   4  -6   0   32.36    1.55
   3  -6   0   58.66    1.93
   2  -6   0  251.67    3.46
   2  -6   0  245.92    4.37
   1  -6   0   44.14    1.42
   1  -6   0   44.47    1.13
   0  -6   0  167.76    3.01
   0  -6   0  168.54    2.87
  -1  -6   0   43.03    1.33
  -1  -6   0   43.12    1.22
  -2  -6   0  241.47    4.14
  -2  -6   0  238.56    3.72
  -3  -6   0   63.58    1.90
  -3  -6   0   61.65    1.55
  -4  -6   0   31.20    1.42
  -5  -6   0   41.30    1.74
  -6  -6   0   20.09    1.32
  -7  -6   0   14.23    1.20
  -8  -6   0    0.88    0.54
   8  -6  -1    0.15    0.67
   7  -6  -1   23.07    1.65
   6  -6  -1   15.64    1.32
   5  -6  -1   77.55    2.67
   4  -6  -1   37.64    1.71
   3  -6  -1   16.93    1.09
   2  -6  -1  226.30    3.37
   2  -6  -1  225.11    4.16
   1  -6  -1  110.22    2.44
   1  -6  -1  113.68    2.14
   0  -6  -1  404.78    5.76
   0  -6  -1  413.01    5.83
  -1  -6  -1   70.20    1.58
  -1  -6  -1   71.16    1.83
  -2  -6  -1  424.91    6.27
  -2  -6  -1  411.56    5.64
   3   6   1   18.84    0.77
  -3  -6  -1   17.61    1.01
  -4  -6  -1   93.86    2.59
  -5  -6  -1   27.04    1.44
  -6  -6  -1   38.40    1.82
  -7  -6  -1    2.22    0.63
  -8  -6  -1   14.09    1.33
   8  -6  -2   -0.49    0.51
   7  -6  -2    1.05    0.62
   6  -6  -2   10.82    1.16
   5  -6  -2   75.72    2.66
   4  -6  -2    5.86    0.81
   3  -6  -2   40.06    1.65
   3  -6  -2   44.21    1.25
   2  -6  -2    0.51    0.29
   2  -6  -2    0.65    0.35
   1  -6  -2  187.05    3.20
   1  -6  -2  184.43    3.44
   0  -6  -2  270.95    4.34
   0  -6  -2  275.33    4.25
  -1  -6  -2  115.44    2.10
  -1  -6  -2  116.19    2.52
  -2  -6  -2   96.35    2.39
  -3  -6  -2    9.45    0.79
   3   6   2    8.40    0.60
  -4  -6  -2   71.49    2.27
   4   6   2   73.34    1.90
  -5  -6  -2   -0.04    0.31
  -6  -6  -2   73.02    2.60
  -7  -6  -2    7.13    0.95
   8  -6  -3   30.32    2.11
   7  -6  -3    8.32    1.16
   6  -6  -3   28.88    1.82
   5  -6  -3    0.00    0.43
   4  -6  -3   42.96    1.88
   3  -6  -3  224.18    4.44
   3  -6  -3  214.72    3.69
   2  -6  -3    0.47    0.32
   2  -6  -3    1.22    0.41
   1  -6  -3  200.29    3.68
   1  -6  -3  205.72    3.61
   0  -6  -3    2.55    0.39
   0  -6  -3    2.14    0.42
  -1  -6  -3   82.97    2.17
  -2  -6  -3  131.09    2.95
  -3  -6  -3   19.13    1.13
   3   6   3   19.97    0.97
   4   6   3  134.83    2.93
  -4  -6  -3  130.02    3.25
  -5  -6  -3   15.19    1.15
  -6  -6  -3   93.61    3.00
  -7  -6  -3    1.28    0.61
   8  -6  -4    7.10    1.23
   7  -6  -4    0.33    0.54
   6  -6  -4   40.66    2.18
   5  -6  -4   29.68    1.75
   4  -6  -4  116.61    3.26
   4  -6  -4  118.06    2.66
   3  -6  -4   38.43    1.64
   3  -6  -4   36.03    1.37
   2  -6  -4    3.26    0.54
   2  -6  -4    3.26    0.52
   1  -6  -4  170.11    3.31
   1  -6  -4  166.60    3.33
   0  -6  -4    7.01    0.59
   0  -6  -4    5.67    0.61
  -1  -6  -4   69.33    2.06
  -2  -6  -4   38.64    1.57
   3   6   4   46.61    1.61
  -3  -6  -4   44.89    1.79
   4   6   4   79.26    2.27
  -4  -6  -4   82.26    2.58
   5   6   4   20.84    1.17
  -5  -6  -4   18.09    1.29
  -6  -6  -4    4.46    0.80
  -7  -6  -4   -0.08    0.44
   8  -6  -5    2.13    0.85
   7  -6  -5   25.80    1.92
   6  -6  -5   88.59    3.25
   5  -6  -5   22.98    1.55
   4  -6  -5   18.71    1.31
   4  -6  -5   20.64    1.14
   3  -6  -5   10.57    0.96
   3  -6  -5   12.77    0.92
   2  -6  -5  334.60    5.55
   2  -6  -5  336.73    5.72
   1  -6  -5   14.44    0.90
   1  -6  -5   13.62    0.94
   0  -6  -5  126.20    3.00
  -1  -6  -5  110.34    2.83
  -2  -6  -5    7.78    0.80
  -3  -6  -5   79.66    2.51
   3   6   5   85.53    2.39
   4   6   5    0.77    0.35
  -4  -6  -5    0.80    0.44
  -5  -6  -5   28.33    1.62
   5   6   5   26.15    1.43
  -6  -6  -5   10.50    1.13
   7  -6  -6    0.07    0.60
   6  -6  -6   20.11    1.59
  -5   6   6    0.14    0.41
   5  -6  -6    0.68    0.48
   5  -6  -6    0.62    0.48
   4  -6  -6   15.10    1.20
   4  -6  -6   14.61    1.09
   3  -6  -6    0.22    0.40
   3  -6  -6   -0.67    0.29
   2  -6  -6   37.73    1.62
   2  -6  -6   39.91    1.63
   1  -6  -6   30.41    1.48
   0  -6  -6  364.87    6.26
  -1  -6  -6   56.30    2.01
  -2  -6  -6   10.97    0.98
   3   6   6   54.71    2.00
  -3  -6  -6   56.56    2.18
  -4  -6  -6    5.34    0.81
   4   6   6    4.34    0.68
   5   6   6   28.97    1.57
  -5  -6  -6   32.67    1.81
   7  -6  -7    0.62    0.64
   6  -6  -7    0.58    0.52
   5  -6  -7    6.57    0.87
   5  -6  -7    4.01    0.82
   4  -6  -7   33.09    1.78
   4  -6  -7   30.97    1.59
   3  -6  -7   58.64    2.13
   3  -6  -7   54.77    2.13
   2  -6  -7  271.98    5.21
   1  -6  -7    7.34    0.86
   0  -6  -7    4.69    0.71
  -1  -6  -7    3.88    0.67
  -2  -6  -7  191.33    4.35
  -3  -6  -7   26.12    1.53
   3   6   7   25.36    1.44
  -4  -6  -7   52.53    2.29
   4   6   7   50.62    2.13
   5   6   7    7.25    0.95
  -5  -6  -7    6.51    1.00
   7  -6  -8    0.67    0.68
   6  -6  -8    0.92    0.61
   5  -6  -8   23.39    1.51
   5  -6  -8   21.43    1.61
   4  -6  -8    2.32    0.71
   4  -6  -8    3.14    0.75
   3  -6  -8   13.70    1.19
   2  -6  -8  104.43    3.06
   1  -6  -8    1.83    0.63
   0  -6  -8   31.98    1.66
  -1  -6  -8    1.53    0.58
  -2  -6  -8   16.16    1.24
   3   6   8    8.62    0.97
  -3  -6  -8    7.94    1.01
   4   6   8   83.54    2.94
  -4  -6  -8   85.54    3.05
   6  -6  -9   15.71    1.60
   6  -6  -9   15.68    1.41
  -6   6   9   14.38    1.60
  -5   6   9   46.23    2.49
   5  -6  -9   44.14    2.29
   5  -6  -9   45.06    2.19
   4  -6  -9   25.67    1.66
   3  -6  -9    3.73    0.80
   2  -6  -9   16.11    1.31
   1  -6  -9   23.63    1.53
   0  -6  -9   42.10    2.01
  -1  -6  -9    4.74    0.83
  -2  -6  -9  105.37    3.34
  -3  -6  -9    5.82    0.97
   5  -6 -10   13.58    1.39
   4  -6 -10   -0.16    0.55
   3  -6 -10    4.68    0.92
   2  -6 -10    1.69    0.72
   1  -6 -10    6.94    1.02
   0  -6 -10   10.50    1.18
  -1  -6 -10   32.41    1.91
   0  -7  10   55.57    2.34
  -1  -7  10    9.44    1.05
  -2  -7  10   28.82    1.74
  -3  -7  10    3.20    0.77
   2  -7   9   31.65    1.68
   1  -7   9   14.26    1.15
   0  -7   9    8.88    0.95
  -1  -7   9   15.14    1.17
  -2  -7   9    6.25    0.87
   3   7  -9    2.62    0.71
  -3  -7   9    3.87    0.76
   4   7  -9   25.66    1.68
  -4  -7   9   24.57    1.64
   5   7  -9    1.94    0.71
  -5  -7   9    1.77    0.63
   2  -7   8    1.32    0.46
   1  -7   8   56.30    2.14
   0  -7   8   32.49    1.61
  -1  -7   8   52.21    2.07
  -2  -7   8    3.53    0.65
   3   7  -8   39.97    1.86
  -3  -7   8   35.85    1.80
  -4  -7   8  105.03    3.30
   4   7  -8  103.86    3.31
   5   7  -8    1.19    0.61
  -5  -7   8    1.90    0.66
   6   7  -8    4.64    0.96
   3  -7   7    9.54    0.93
   2  -7   7    8.31    0.83
   1  -7   7   25.27    1.35
   0  -7   7    2.41    0.52
  -1  -7   7   12.62    0.97
   2   7  -7   14.49    1.08
  -2  -7   7   13.39    1.05
   3   7  -7   72.21    2.52
  -3  -7   7   71.57    2.47
   4   7  -7   21.37    1.48
  -4  -7   7   20.33    1.34
  -5  -7   7    1.74    0.59
   5   7  -7    1.94    0.66
   6   7  -7    1.33    0.62
   5  -7   6   -0.11    0.50
   4  -7   6   84.70    3.00
   4  -7   6   85.39    2.60
   3  -7   6    0.59    0.37
   2  -7   6   48.52    1.84
   1  -7   6   64.47    2.11
   0  -7   6   67.54    2.15
  -1  -7   6  172.07    3.76
  -2  -7   6    9.79    0.84
   2   7  -6    8.22    0.85
   3   7  -6   15.44    1.14
  -3  -7   6   15.26    1.06
   4   7  -6   11.96    1.13
  -4  -7   6   14.62    1.09
  -5  -7   6   13.64    1.11
   5   7  -6   12.73    1.19
   6   7  -6   -0.28    0.38
   7   7  -6   22.84    1.56
   6  -7   5    3.46    0.90
   5  -7   5    9.28    1.15
   5  -7   5   10.52    0.98
   4  -7   5   77.71    2.78
   4  -7   5   76.51    2.42
   3  -7   5   -0.11    0.28
   3  -7   5    0.77    0.41
   2  -7   5   11.25    0.85
   1  -7   5   14.42    0.95
   0  -7   5   22.84    1.17
  -1  -7   5   98.83    2.59
   1   7  -5   98.91    2.45
  -2  -7   5    6.40    0.70
   2   7  -5    6.63    0.75
  -3  -7   5   33.74    1.50
  -3  -7   5   32.11    1.44
  -4  -7   5    0.57    0.35
  -4  -7   5    0.74    0.38
  -5  -7   5    0.53    0.40
  -5  -7   5    0.55    0.37
  -6  -7   5    2.49    0.64
  -7  -7   5   33.44    1.86
   6  -7   4   11.47    1.07
   6  -7   4   13.08    1.35
   5  -7   4   39.54    1.76
   5  -7   4   35.60    1.99
   4  -7   4   95.37    3.08
   4  -7   4   96.96    2.72
   3  -7   4   32.34    1.44
   3  -7   4   31.86    1.60
   2  -7   4  151.15    3.39
   2  -7   4  157.32    3.53
   1  -7   4   15.38    0.94
   0  -7   4  209.93    4.00
  -1  -7   4    0.22    0.25
  -1  -7   4   -0.22    0.20
  -2  -7   4   80.66    2.22
  -2  -7   4   76.92    2.13
  -3  -7   4    3.44    0.55
  -3  -7   4    4.13    0.56
  -4  -7   4   88.05    2.54
  -4  -7   4   90.39    2.63
  -5  -7   4  171.90    4.03
  -5  -7   4  168.71    3.94
  -6  -7   4    4.54    0.75
  -7  -7   4    1.90    0.64
   7  -7   3   10.46    1.37
   7  -7   3   11.18    1.14
   6  -7   3   13.78    1.16
   5  -7   3   23.36    1.35
   4  -7   3    4.88    0.68
   3  -7   3  123.14    3.03
   2  -7   3   14.08    0.93
   1  -7   3    0.68    0.33
   0  -7   3  190.12    3.65
   0  -7   3  192.10    3.25
  -1  -7   3    9.40    0.66
  -1  -7   3    8.36    0.67
  -2  -7   3   19.85    1.01
  -2  -7   3   19.89    1.03
  -3  -7   3   72.38    2.08
  -3  -7   3   73.08    2.16
  -4  -7   3   49.37    1.86
  -4  -7   3   49.23    1.78
  -5  -7   3   59.27    2.06
  -5  -7   3   56.50    2.13
  -6  -7   3    0.74    0.46
  -7  -7   3    9.89    1.07
  -8  -7   3    0.19    0.51
   7  -7   2   14.11    1.29
   6  -7   2   -0.11    0.41
   5  -7   2   64.48    2.30
   4  -7   2    2.46    0.55
   3  -7   2  111.53    2.82
   2  -7   2   47.72    1.67
   1  -7   2   90.21    2.27
   0  -7   2  247.91    4.23
   0  -7   2  244.97    3.88
  -1  -7   2  211.86    3.77
  -1  -7   2  206.17    3.66
  -2  -7   2  299.94    4.85
  -2  -7   2  293.86    4.94
  -3  -7   2   37.59    1.51
  -3  -7   2   37.28    1.37
  -4  -7   2   65.41    1.96
  -4  -7   2   62.44    2.11
  -5  -7   2    0.86    0.38
  -6  -7   2   40.21    1.86
  -7  -7   2    1.37    0.53
  -8  -7   2    4.36    0.86
   7  -7   1    0.96    0.64
   6  -7   1    4.64    0.83
   5  -7   1   60.09    2.28
   4  -7   1   13.70    1.07
   2  -7   1   28.82    1.32
   1  -7   1   22.84    1.09
   1  -7   1   21.67    0.82
   0  -7   1   19.63    0.86
   0  -7   1   19.93    0.97
  -1  -7   1  443.68    6.42
  -1  -7   1  439.11    6.45
  -2  -7   1   30.29    1.26
  -2  -7   1   31.62    1.16
  -3  -7   1    0.22    0.19
  -3  -7   1   -0.19    0.20
  -4  -7   1   20.42    1.20
  -4  -7   1   21.13    1.02
  -5  -7   1    4.33    0.67
  -6  -7   1    3.48    0.69
  -7  -7   1    4.14    0.78
  -8  -7   1    5.91    0.98
   7  -7   0   -0.28    0.48
   6  -7   0   59.22    2.45
   5  -7   0   52.51    2.18
   4  -7   0  106.30    2.98
   3  -7   0   49.33    1.85
   2  -7   0    5.93    0.66
   1  -7   0  223.05    4.03
   1  -7   0  227.73    3.54
   0  -7   0    1.17    0.35
   0  -7   0    0.16    0.19
  -1  -7   0  229.63    3.97
  -1  -7   0  225.60    3.78
  -2  -7   0    5.24    0.58
  -2  -7   0    6.06    0.50
  -3  -7   0   46.98    1.40
  -3  -7   0   47.28    1.70
  -4  -7   0  102.56    2.84
  -5  -7   0   49.62    2.02
  -6  -7   0   53.60    2.23
  -7  -7   0    0.34    0.38
   8  -7  -1    5.37    1.07
   7  -7  -1    6.78    1.08
   6  -7  -1    5.50    0.93
   5  -7  -1    3.79    0.75
   4  -7  -1   20.02    1.31
   3  -7  -1    0.24    0.35
   2  -7  -1   28.47    1.34
   1  -7  -1  441.29    6.64
   1  -7  -1  438.18    6.13
   0  -7  -1   20.69    0.96
   0  -7  -1   20.18    0.95
  -1  -7  -1   25.13    0.98
  -1  -7  -1   24.45    1.09
  -2  -7  -1   29.82    1.01
  -2  -7  -1   31.92    1.34
  -3  -7  -1   17.36    1.06
  -4  -7  -1   11.89    0.95
  -5  -7  -1   59.09    2.24
  -6  -7  -1    1.22    0.52
  -7  -7  -1    1.16    0.57
   8  -7  -2    2.97    0.93
   7  -7  -2    0.23    0.58
   6  -7  -2   46.74    2.29
   5  -7  -2   -0.03    0.48
   4  -7  -2   73.08    2.53
   3  -7  -2   39.62    1.71
   2  -7  -2  290.60    5.18
   2  -7  -2  296.30    4.51
   1  -7  -2  210.74    3.62
   1  -7  -2  205.92    3.84
   0  -7  -2  248.88    4.08
   0  -7  -2  243.72    4.16
  -1  -7  -2   90.72    1.93
  -1  -7  -2   90.66    2.30
  -2  -7  -2   45.43    1.65
  -3  -7  -2  102.92    2.74
  -4  -7  -2    1.88    0.52
  -5  -7  -2   63.52    2.36
  -6  -7  -2    0.12    0.39
  -7  -7  -2   12.50    1.23
   8  -7  -3    0.14    0.63
   7  -7  -3    9.02    1.22
   6  -7  -3   -0.11    0.52
   5  -7  -3   62.96    2.54
   4  -7  -3   52.87    2.16
   3  -7  -3   76.30    2.45
   2  -7  -3   19.35    0.99
   2  -7  -3   19.09    1.15
   1  -7  -3    8.99    0.73
   1  -7  -3    8.52    0.74
   0  -7  -3  194.10    3.41
   0  -7  -3  190.51    3.65
  -1  -7  -3    0.68    0.34
  -2  -7  -3   14.86    0.99
  -3  -7  -3  124.03    3.16
  -4  -7  -3    5.35    0.76
  -5  -7  -3   23.92    1.49
  -6  -7  -3   14.08    1.21
  -7  -7  -3   10.58    1.22
   7  -7  -4    1.91    0.75
   6  -7  -4    4.30    0.93
   5  -7  -4  166.11    4.38
   4  -7  -4   92.78    2.94
   3  -7  -4    4.23    0.60
   3  -7  -4    3.19    0.66
   2  -7  -4   81.22    2.39
   2  -7  -4   80.46    2.19
   1  -7  -4    0.14    0.31
   1  -7  -4    0.28    0.33
   0  -7  -4  212.75    4.08
  -1  -7  -4   13.67    0.99
  -2  -7  -4  141.65    3.36
  -3  -7  -4   28.90    1.49
  -4  -7  -4   87.35    2.80
   4   7   4   90.98    2.46
  -5  -7  -4   36.30    1.89
  -6  -7  -4   10.45    1.16
   7  -7  -5   38.18    2.34
   6  -7  -5    3.14    0.85
   5  -7  -5    0.33    0.50
   4  -7  -5    0.61    0.48
   3  -7  -5   36.57    1.52
   3  -7  -5   33.72    1.65
   2  -7  -5    8.03    0.84
   2  -7  -5    8.52    0.79
   1  -7  -5  102.02    2.67
   0  -7  -5   22.46    1.26
  -1  -7  -5   14.57    1.08
  -2  -7  -5   11.55    0.96
  -3  -7  -5    0.60    0.40
   4   7   5   75.36    2.36
  -4  -7  -5   73.46    2.66
  -5  -7  -5   10.62    1.12
  -6  -7  -5    3.22    0.79
   7  -7  -6   32.50    2.20
   6  -7  -6   -0.85    0.43
   5  -7  -6   15.31    1.43
   4  -7  -6   14.02    1.26
   4  -7  -6   17.69    1.17
   3  -7  -6   15.26    1.18
   3  -7  -6   14.04    1.06
   2  -7  -6   10.11    0.94
   1  -7  -6  166.52    3.78
   0  -7  -6   67.52    2.25
  -1  -7  -6   61.47    2.19
  -2  -7  -6   43.78    1.90
  -3  -7  -6    1.33    0.52
   4   7   6   78.60    2.56
  -4  -7  -6   74.85    2.76
   5   7   6    0.80    0.42
  -5  -7  -6   -0.16    0.42
   7  -7  -7    0.22    0.65
   6  -7  -7    1.38    0.74
   5  -7  -7    2.38    0.78
   4  -7  -7   21.23    1.53
   4  -7  -7   21.51    1.37
   3  -7  -7   68.51    2.38
   2  -7  -7   11.95    1.06
   1  -7  -7   14.82    1.13
   0  -7  -7    1.85    0.59
  -1  -7  -7   21.29    1.37
  -2  -7  -7    6.61    0.87
  -3  -7  -7   10.20    1.10
  -4  -7  -7   -0.14    0.37
   4   7   7    0.23    0.38
   6  -7  -8    7.73    1.23
   5  -7  -8    0.98    0.67
   5  -7  -8    0.98    0.63
   4  -7  -8   98.38    3.06
   3  -7  -8   36.78    1.83
   2  -7  -8    4.04    0.78
   1  -7  -8   52.64    2.20
   0  -7  -8   27.46    1.59
  -1  -7  -8   55.54    2.29
  -2  -7  -8    0.69    0.43
  -3  -7  -8    6.94    1.00
   5  -7  -9    2.93    0.84
   4  -7  -9   26.98    1.71
   3  -7  -9    3.00    0.76
   2  -7  -9    4.27    0.86
   1  -7  -9   15.09    1.30
   0  -7  -9   10.91    1.18
  -1  -7  -9   12.07    1.21
  -2  -7  -9   33.33    1.93
   3  -7 -10    1.58    0.76
   2  -7 -10   25.99    1.73
   1  -7 -10    8.78    1.12
   1  -8   9    2.58    0.64
   0  -8   9    4.95    0.81
  -1  -8   9   33.89    1.84
  -2  -8   9    3.91    0.76
  -3  -8   9   19.72    1.46
   4   8  -9    0.09    0.55
  -4  -8   9    0.00    0.46
   2  -8   8    6.27    0.85
   1  -8   8   10.23    1.02
   0  -8   8    3.99    0.72
  -1  -8   8    2.75    0.64
  -2  -8   8    0.22    0.32
  -3  -8   8    0.29    0.37
  -4  -8   8    0.30    0.44
   4   8  -8    0.72    0.67
   5   8  -8   10.88    1.27
  -5  -8   8   11.03    1.20
   3  -8   7   24.87    1.47
   2  -8   7   27.72    1.49
   1  -8   7    9.76    0.96
   0  -8   7  119.80    3.26
  -1  -8   7    2.13    0.53
  -2  -8   7   61.87    2.31
  -3  -8   7   12.05    1.04
   3   8  -7   12.10    1.15
   4   8  -7    0.95    0.59
  -4  -8   7    2.63    0.65
  -5  -8   7   13.17    1.23
   5   8  -7   13.21    1.31
   6   8  -7    0.86    0.58
   4  -8   6    2.86    0.61
   3  -8   6   28.36    1.50
   2  -8   6   29.06    1.48
   1  -8   6   12.02    0.97
   0  -8   6    1.43    0.44
  -1  -8   6   46.18    1.87
  -2  -8   6   53.76    2.04
   2   8  -6   56.61    2.04
  -3  -8   6    5.45    0.75
   3   8  -6    5.56    0.82
  -4  -8   6    0.89    0.45
   4   8  -6    1.13    0.61
   5   8  -6    1.02    0.57
  -5  -8   6    0.91    0.46
   6   8  -6   -0.01    0.43
   5  -8   5   18.43    1.28
   5  -8   5   16.61    1.45
   4  -8   5    5.27    0.76
   3  -8   5   59.03    2.11
   2  -8   5   20.12    1.21
   1  -8   5  197.80    4.17
   0  -8   5   94.66    2.62
  -1  -8   5   44.35    1.74
  -2  -8   5   32.00    1.51
  -2  -8   5   33.74    1.42
  -3  -8   5    2.33    0.52
  -3  -8   5    1.96    0.48
  -4  -8   5   29.79    1.55
  -4  -8   5   33.21    1.61
  -5  -8   5    8.85    0.96
  -5  -8   5    6.79    0.86
  -6  -8   5   44.93    2.09
  -7  -8   5    5.02    0.88
   6  -8   4    2.95    0.85
   6  -8   4    5.31    0.82
   5  -8   4    3.52    0.66
   5  -8   4    2.64    0.76
   4  -8   4   10.84    0.98
   4  -8   4    7.68    0.97
   3  -8   4    5.86    0.76
   2  -8   4   20.72    1.21
   1  -8   4  189.18    3.95
   0  -8   4   34.99    1.51
  -1  -8   4   -0.12    0.21
  -1  -8   4    0.02    0.26
  -2  -8   4   33.75    1.47
  -2  -8   4   33.68    1.42
  -3  -8   4    0.38    0.31
  -3  -8   4   -0.43    0.24
  -4  -8   4   18.34    1.22
  -4  -8   4   16.40    1.12
  -5  -8   4   71.72    2.56
  -5  -8   4   75.89    2.55
  -6  -8   4   22.66    1.51
  -7  -8   4    8.02    1.08
   6  -8   3   32.45    1.75
   5  -8   3    0.50    0.43
   4  -8   3   54.43    2.08
   3  -8   3  109.15    2.94
   2  -8   3   25.01    1.29
   1  -8   3  148.58    3.33
   0  -8   3    8.78    0.73
  -1  -8   3   27.33    1.16
  -1  -8   3   27.42    1.26
  -2  -8   3    1.43    0.41
  -2  -8   3    2.04    0.45
  -3  -8   3  228.54    4.48
  -3  -8   3  230.36    4.40
  -4  -8   3   78.23    2.50
  -4  -8   3   80.56    2.42
  -5  -8   3   23.45    1.35
  -5  -8   3   24.76    1.45
  -6  -8   3   14.26    1.18
  -7  -8   3    1.09    0.57
   6  -8   2    0.95    0.55
   5  -8   2   22.88    1.42
   4  -8   2   29.79    1.55
   3  -8   2   97.56    2.71
   2  -8   2    1.53    0.46
   1  -8   2   -0.01    0.28
   0  -8   2   22.03    0.96
   0  -8   2   21.37    1.09
  -1  -8   2   45.28    1.52
  -1  -8   2   44.70    1.58
  -2  -8   2  116.31    2.78
  -2  -8   2  114.14    2.69
  -3  -8   2  402.15    6.65
  -3  -8   2  408.44    6.43
  -4  -8   2   19.06    1.10
  -4  -8   2   19.00    1.22
  -5  -8   2    1.69    0.51
  -6  -8   2    2.54    0.61
  -7  -8   2    0.26    0.43
   7  -8   1   25.61    1.74
   6  -8   1   18.70    1.42
   5  -8   1   12.89    1.17
   3  -8   1    6.86    0.80
   2  -8   1   93.54    2.53
   1  -8   1   55.94    1.83
   0  -8   1  248.18    4.17
   0  -8   1  255.50    4.49
  -1  -8   1  142.15    3.01
  -1  -8   1  139.59    2.95
  -2  -8   1   37.47    1.37
  -2  -8   1   34.90    1.46
  -3  -8   1  203.77    3.79
  -3  -8   1  196.74    4.11
  -4  -8   1    1.24    0.44
  -5  -8   1   14.90    1.15
  -6  -8   1    3.98    0.76
  -7  -8   1   24.98    1.64
   7  -8   0   31.87    1.96
   6  -8   0   10.25    1.13
   5  -8   0    2.80    0.70
   4  -8   0    0.76    0.46
   3  -8   0    1.62    0.53
   2  -8   0    2.30    0.53
   1  -8   0  407.22    6.39
   0  -8   0  204.02    3.81
   0  -8   0  210.18    3.72
  -1  -8   0  413.31    6.20
  -1  -8   0  411.43    6.34
  -2  -8   0    1.77    0.42
  -2  -8   0    2.21    0.38
  -3  -8   0   -0.08    0.23
  -4  -8   0    0.25    0.32
  -5  -8   0    3.09    0.64
  -6  -8   0   10.25    1.12
  -7  -8   0   34.00    1.95
   7  -8  -1   27.70    1.92
   6  -8  -1    2.83    0.80
   5  -8  -1   14.83    1.25
   4  -8  -1    0.13    0.41
   3  -8  -1  198.31    4.25
   2  -8  -1   39.39    1.65
   1  -8  -1  136.58    3.06
   1  -8  -1  145.20    2.83
   0  -8  -1  243.04    4.23
   0  -8  -1  242.33    4.20
  -1  -8  -1   53.84    1.55
  -1  -8  -1   53.35    1.75
  -2  -8  -1   90.59    2.49
  -3  -8  -1    9.28    0.88
  -4  -8  -1  115.01    3.17
  -5  -8  -1   11.15    1.09
  -6  -8  -1   14.67    1.25
  -7  -8  -1   27.37    1.83
   7  -8  -2    0.55    0.57
   6  -8  -2    3.88    0.88
   5  -8  -2    0.84    0.57
   4  -8  -2   19.83    1.41
   3  -8  -2  410.67    7.06
   2  -8  -2  112.83    2.87
   1  -8  -2   45.99    1.65
   1  -8  -2   45.38    1.50
   0  -8  -2   22.45    1.12
   0  -8  -2   23.65    1.08
  -1  -8  -2   -0.35    0.19
  -2  -8  -2    2.54    0.55
  -3  -8  -2  102.75    2.91
  -4  -8  -2   28.09    1.57
  -5  -8  -2   22.10    1.46
  -6  -8  -2    0.34    0.43
   7  -8  -3    0.59    0.70
   6  -8  -3   17.85    1.59
   5  -8  -3   26.72    1.72
   4  -8  -3   78.04    2.73
   3  -8  -3  244.03    5.01
   2  -8  -3    2.17    0.46
   2  -8  -3    1.25    0.48
   1  -8  -3   25.45    1.23
   1  -8  -3   29.33    1.26
   0  -8  -3    8.16    0.75
   0  -8  -3   10.84    0.79
  -1  -8  -3  148.50    3.35
  -2  -8  -3   28.66    1.47
  -3  -8  -3  108.39    3.05
  -4  -8  -3   52.88    2.18
  -5  -8  -3    0.75    0.49
  -6  -8  -3   30.09    1.82
   7  -8  -4    8.73    1.32
   6  -8  -4   22.36    1.71
   5  -8  -4   74.34    2.90
   4  -8  -4   18.03    1.37
   3  -8  -4   -0.20    0.33
   2  -8  -4   32.70    1.55
   2  -8  -4   35.21    1.43
   1  -8  -4    0.29    0.38
   1  -8  -4    0.46    0.34
   0  -8  -4   34.51    1.49
  -1  -8  -4  190.06    4.05
  -2  -8  -4   23.37    1.37
  -3  -8  -4    5.34    0.77
  -4  -8  -4    8.83    0.98
  -5  -8  -4    3.24    0.74
  -6  -8  -4    4.47    0.88
   7  -8  -5    6.50    1.27
   6  -8  -5   48.84    2.52
   5  -8  -5    7.97    1.12
   4  -8  -5   32.58    1.82
   3  -8  -5    2.23    0.63
   3  -8  -5    4.02    0.62
   2  -8  -5   34.44    1.60
   2  -8  -5   33.81    1.53
   1  -8  -5   42.32    1.70
   0  -8  -5   96.70    2.73
  -1  -8  -5  191.75    4.22
  -2  -8  -5   19.78    1.29
  -3  -8  -5   60.78    2.36
  -4  -8  -5    6.16    0.88
  -5  -8  -5   15.18    1.36
   6  -8  -6   -0.02    0.60
   5  -8  -6    1.67    0.70
   4  -8  -6    0.85    0.62
   3  -8  -6    5.95    0.87
   3  -8  -6    6.63    0.81
   2  -8  -6   56.29    2.11
   1  -8  -6   40.57    1.77
   0  -8  -6    1.98    0.55
  -1  -8  -6   12.35    1.06
  -2  -8  -6   27.16    1.57
  -3  -8  -6   24.26    1.57
  -4  -8  -6    2.07    0.69
   6  -8  -7    0.11    0.58
   5  -8  -7   12.10    1.36
   4  -8  -7    0.96    0.64
   4  -8  -7    1.09    0.57
   3  -8  -7    9.66    1.03
   2  -8  -7   61.12    2.28
   1  -8  -7    0.98    0.52
   0  -8  -7  110.90    3.21
  -1  -8  -7    7.59    0.93
  -2  -8  -7   25.43    1.56
  -3  -8  -7   21.43    1.50
   5  -8  -8    9.07    1.25
   4  -8  -8    1.40    0.66
   3  -8  -8    0.12    0.44
   2  -8  -8    0.18    0.47
   1  -8  -8    4.49    0.80
   0  -8  -8    4.07    0.76
  -1  -8  -8    9.34    1.07
  -2  -8  -8    7.31    1.01
   4  -8  -9    0.02    0.56
   3  -8  -9   19.25    1.47
   2  -8  -9    4.31    0.85
   1  -8  -9   32.99    1.87
   0  -8  -9    4.95    0.88
   1  -9   8   44.53    2.07
   0  -9   8    4.73    0.80
  -1  -9   8   33.89    1.82
  -2  -9   8   34.47    1.87
  -3  -9   8   15.06    1.31
   4   9  -8    7.03    1.07
  -4  -9   8    6.20    0.95
   3  -9   7    9.16    1.01
   2  -9   7    0.29    0.36
   1  -9   7   25.32    1.51
   0  -9   7    4.20    0.74
  -1  -9   7    8.05    0.92
  -2  -9   7    0.27    0.36
  -3  -9   7   11.19    1.11
  -4  -9   7    5.68    0.90
   4   9  -7    4.35    0.88
   5   9  -7    1.01    0.58
  -5  -9   7    0.12    0.41
   4  -9   6    7.09    0.88
   3  -9   6   10.44    1.03
   2  -9   6   34.63    1.71
   1  -9   6   21.85    1.36
   0  -9   6    4.43    0.69
  -1  -9   6   65.79    2.37
  -2  -9   6    0.23    0.35
  -3  -9   6   97.69    3.04
   3   9  -6   96.65    3.02
  -4  -9   6    5.19    0.83
   4   9  -6    5.57    0.93
   5   9  -6    8.93    1.11
  -5  -9   6    8.87    1.06
  -6  -9   6    4.97    0.90
  -6  -9   6    4.55    0.84
   6   9  -6    5.67    0.97
   4  -9   5    0.26    0.39
   3  -9   5    0.35    0.38
   2  -9   5    1.98    0.53
   1  -9   5   -0.19    0.25
   0  -9   5   19.11    1.21
  -1  -9   5   23.42    1.35
  -2  -9   5   16.41    1.17
  -3  -9   5    0.46    0.33
  -3  -9   5    0.32    0.39
  -4  -9   5    0.26    0.35
  -4  -9   5    0.49    0.38
  -5  -9   5    1.07    0.51
  -5  -9   5    1.43    0.56
  -6  -9   5    2.17    0.67
  -6  -9   5    2.52    0.71
   5  -9   4   22.15    1.45
   5  -9   4   19.29    1.56
   4  -9   4   20.35    1.32
   3  -9   4   40.68    1.83
   2  -9   4  119.69    3.15
   1  -9   4    4.14    0.67
   0  -9   4   57.27    2.05
  -1  -9   4   66.87    2.21
  -2  -9   4   12.38    0.96
  -2  -9   4   12.48    0.93
  -3  -9   4   11.04    0.95
  -3  -9   4   12.02    0.97
  -4  -9   4   12.12    1.01
  -4  -9   4   12.11    1.02
  -5  -9   4   13.78    1.13
  -5  -9   4   14.07    1.18
  -6  -9   4    2.10    0.66
   5  -9   3    0.46    0.44
   4  -9   3    0.01    0.36
   3  -9   3   42.52    1.83
   2  -9   3   51.97    1.97
   1  -9   3    7.05    0.76
   0  -9   3   10.67    0.88
  -1  -9   3    2.83    0.52
  -2  -9   3   13.34    0.97
  -2  -9   3   15.20    1.00
  -3  -9   3   21.04    1.25
  -3  -9   3   21.25    1.22
  -4  -9   3   38.32    1.78
  -4  -9   3   39.71    1.72
  -5  -9   3   62.01    2.42
  -6  -9   3    4.52    0.82
   6  -9   2   10.22    1.14
   5  -9   2   73.14    2.66
   4  -9   2    9.80    1.00
   3  -9   2  116.89    3.18
   2  -9   2   53.37    1.97
   1  -9   2   20.44    1.19
   0  -9   2    0.18    0.28
  -1  -9   2   95.62    2.55
  -1  -9   2   97.41    2.45
  -2  -9   2  124.07    2.99
  -2  -9   2  127.35    3.07
  -3  -9   2   21.54    1.20
  -3  -9   2   20.69    1.25
  -4  -9   2   77.74    2.60
  -5  -9   2   33.15    1.74
  -6  -9   2    0.98    0.51
   6  -9   1    2.25    0.72
   5  -9   1   40.02    1.99
   3  -9   1    1.76    0.54
   2  -9   1   -0.08    0.29
   1  -9   1    4.72    0.67
   0  -9   1   82.73    2.34
  -1  -9   1  259.09    4.63
  -1  -9   1  253.50    4.60
  -2  -9   1  118.66    2.79
  -2  -9   1  116.72    2.95
  -3  -9   1   68.50    2.31
  -4  -9   1    4.25    0.71
  -5  -9   1    9.77    1.03
  -6  -9   1    2.13    0.65
   6  -9   0   15.27    1.41
   5  -9   0   19.02    1.41
   4  -9   0    1.16    0.53
   3  -9   0   15.77    1.18
   2  -9   0  115.38    3.01
   1  -9   0  284.06    5.14
   0  -9   0   -0.35    0.29
   0  -9   0    0.45    0.31
  -1  -9   0  283.62    4.85
  -1  -9   0  276.88    4.93
  -2  -9   0  114.79    2.93
  -2  -9   0  112.71    2.60
  -3  -9   0   15.02    1.10
  -4  -9   0    0.05    0.31
  -5  -9   0   20.88    1.42
  -6  -9   0   16.21    1.37
   6  -9  -1    2.70    0.81
   5  -9  -1    9.44    1.09
   4  -9  -1    2.61    0.67
   2  -9  -1  115.02    3.02
   1  -9  -1  256.74    4.72
   0  -9  -1   86.16    2.29
   0  -9  -1   85.06    2.26
  -1  -9  -1    4.56    0.62
  -1  -9  -1    4.74    0.55
  -2  -9  -1    0.16    0.26
  -3  -9  -1    3.11    0.63
  -4  -9  -1   32.14    1.69
  -5  -9  -1   40.32    2.04
  -6  -9  -1    2.28    0.67
   6  -9  -2    0.11    0.60
   5  -9  -2   31.46    1.90
   4  -9  -2   79.45    2.77
   3  -9  -2   22.02    1.39
   2  -9  -2  132.53    3.29
   1  -9  -2  100.99    2.63
   1  -9  -2   98.62    2.45
   0  -9  -2    0.47    0.32
   0  -9  -2    0.54    0.30
  -1  -9  -2   20.28    1.18
  -2  -9  -2   55.30    2.06
  -3  -9  -2  116.52    3.27
  -4  -9  -2   12.66    1.16
  -5  -9  -2   71.70    2.75
  -6  -9  -2    9.79    1.20
   6  -9  -3    3.44    0.95
   5  -9  -3   63.66    2.72
   4  -9  -3   42.81    2.09
   3  -9  -3   20.40    1.40
   2  -9  -3   17.21    1.17
   1  -9  -3    3.70    0.57
   1  -9  -3    3.59    0.59
   0  -9  -3    9.81    0.86
  -1  -9  -3    5.63    0.74
  -2  -9  -3   59.97    2.20
  -3  -9  -3   45.16    2.00
  -4  -9  -3    0.06    0.32
  -5  -9  -3    0.43    0.48
   6  -9  -4    0.23    0.65
   5  -9  -4   15.04    1.44
   4  -9  -4   12.95    1.27
   3  -9  -4   10.24    1.06
   2  -9  -4   12.62    1.05
   2  -9  -4   12.71    0.94
   1  -9  -4   64.37    2.12
   0  -9  -4   58.76    2.08
  -1  -9  -4    3.03    0.63
  -2  -9  -4  123.30    3.39
  -3  -9  -4   39.55    1.92
  -4  -9  -4   17.64    1.36
  -5  -9  -4   19.43    1.54
   6  -9  -5    3.00    0.91
   5  -9  -5    0.83    0.68
   4  -9  -5    0.27    0.57
   3  -9  -5    0.59    0.54
   2  -9  -5   18.44    1.21
   1  -9  -5   22.92    1.35
   0  -9  -5   18.76    1.23
  -1  -9  -5    0.53    0.39
  -2  -9  -5   -0.01    0.36
  -3  -9  -5    0.03    0.44
  -4  -9  -5    0.17    0.44
   6  -9  -6    5.63    1.16
   5  -9  -6   10.17    1.30
   4  -9  -6    6.59    1.05
   3  -9  -6  103.37    2.97
   2  -9  -6    0.92    0.50
   1  -9  -6   68.03    2.40
   0  -9  -6    2.62    0.64
  -1  -9  -6   16.90    1.28
  -2  -9  -6   33.32    1.78
  -3  -9  -6   12.98    1.24
   5  -9  -7    0.05    0.67
   3  -9  -7    9.42    1.03
   2  -9  -7    0.31    0.48
   1  -9  -7    8.45    0.97
   0  -9  -7    4.54    0.78
  -1  -9  -7   20.46    1.45
  -2  -9  -7    0.24    0.41
   3  -9  -8   16.14    1.31
   2  -9  -8   36.01    1.91
   1  -9  -8   30.85    1.77
   0  -9  -8    2.24    0.67
  -1  -9  -8   43.61    2.17
   1 -10   7   20.72    1.43
   0 -10   7   16.79    1.32
  -1 -10   7    1.01    0.52
  -2 -10   7    3.64    0.76
  -3 -10   7    3.82    0.77
  -4 -10   7    9.78    1.15
   2 -10   6    0.48    0.45
   1 -10   6    1.12    0.46
   0 -10   6    3.78    0.70
  -1 -10   6    2.16    0.61
  -2 -10   6    0.71    0.47
  -3 -10   6    7.46    0.96
  -4 -10   6    4.42    0.81
   4  10  -6    4.92    0.89
  -5 -10   6    3.17    0.77
   5  10  -6    2.83    0.78
  -5 -10   6    2.89    0.72
   3 -10   5   67.55    2.53
   2 -10   5    2.86    0.66
   1 -10   5   51.92    2.15
   0 -10   5   13.88    1.11
  -1 -10   5   64.73    2.38
  -2 -10   5   53.21    2.17
  -3 -10   5    3.98    0.72
  -3 -10   5    4.33    0.70
  -4 -10   5    7.35    0.93
  -4 -10   5    7.14    0.92
  -5 -10   5   -0.34    0.34
  -5 -10   5    0.23    0.41
   4 -10   4    0.12    0.36
   3 -10   4   -0.14    0.31
   2 -10   4    3.64    0.67
   1 -10   4    6.29    0.82
   0 -10   4    7.42    0.87
  -1 -10   4    0.78    0.39
  -2 -10   4   12.99    1.05
  -3 -10   4    4.97    0.75
  -3 -10   4    4.79    0.72
  -4 -10   4   -0.28    0.31
  -4 -10   4    0.15    0.37
  -5 -10   4    3.67    0.79
   5 -10   3    4.03    0.80
   4 -10   3   23.20    1.48
   3 -10   3   15.32    1.18
   2 -10   3    5.80    0.79
   1 -10   3  106.53    3.00
   0 -10   3    7.16    0.81
  -1 -10   3  105.33    2.90
  -2 -10   3    0.58    0.38
  -2 -10   3    0.29    0.32
  -3 -10   3   36.04    1.67
  -3 -10   3   33.21    1.62
  -4 -10   3    0.04    0.33
  -5 -10   3   68.03    2.65
  -6 -10   3   20.03    1.55
   5 -10   2    1.11    0.59
   4 -10   2    0.75    0.46
   3 -10   2    0.20    0.39
   2 -10   2   18.28    1.21
   1 -10   2    2.86    0.60
   0 -10   2    0.21    0.33
  -1 -10   2   -0.03    0.28
  -2 -10   2    2.29    0.51
  -2 -10   2    3.37    0.60
  -3 -10   2   21.68    1.34
  -3 -10   2   18.08    1.17
  -4 -10   2   11.31    1.09
  -5 -10   2    2.79    0.71
  -6 -10   2    6.34    0.97
   5 -10   1    9.69    1.11
   4 -10   1   15.77    1.27
   3 -10   1    1.83    0.59
   2 -10   1    5.21    0.76
   1 -10   1    9.67    0.92
   0 -10   1   65.17    2.14
  -1 -10   1   19.12    1.12
  -1 -10   1   21.24    1.17
  -2 -10   1   46.28    1.75
  -2 -10   1   47.97    1.88
  -3 -10   1  100.59    3.02
  -4 -10   1    4.71    0.78
  -5 -10   1   24.15    1.60
  -6 -10   1    0.41    0.48
   5 -10   0    0.69    0.58
   4 -10   0    0.46    0.47
   3 -10   0    4.44    0.75
   2 -10   0   16.88    1.17
   1 -10   0   12.02    0.95
   0 -10   0   14.82    1.04
  -1 -10   0   14.87    1.02
  -1 -10   0   12.27    0.90
  -2 -10   0   16.90    1.17
  -3 -10   0    2.63    0.61
  -4 -10   0    0.07    0.35
  -5 -10   0    1.83    0.66
   6 -10  -1   -0.24    0.47
   5 -10  -1   25.34    1.71
   4 -10  -1    3.04    0.74
   2 -10  -1   48.53    1.96
   1 -10  -1   21.77    1.24
   0 -10  -1   72.28    2.20
   0 -10  -1   71.94    2.18
  -1 -10  -1   11.09    0.93
  -2 -10  -1    4.82    0.73
  -3 -10  -1    2.10    0.56
  -4 -10  -1   16.77    1.31
  -5 -10  -1    8.29    1.06
   6 -10  -2    6.06    1.10
   5 -10  -2    5.07    0.96
   4 -10  -2   12.79    1.25
   3 -10  -2   21.71    1.46
   2 -10  -2    2.70    0.63
   1 -10  -2    0.08    0.37
   0 -10  -2    0.52    0.35
  -1 -10  -2    2.57    0.58
  -2 -10  -2   19.30    1.30
  -3 -10  -2    0.88    0.48
  -4 -10  -2    1.11    0.52
  -5 -10  -2    2.52    0.72
   6 -10  -3   22.19    1.78
   5 -10  -3   69.96    2.90
   4 -10  -3   -0.04    0.48
   3 -10  -3   36.07    1.80
   2 -10  -3    0.71    0.47
   1 -10  -3  116.19    2.97
   0 -10  -3    9.07    0.91
  -1 -10  -3  111.90    3.12
  -2 -10  -3    6.37    0.84
  -3 -10  -3   16.94    1.30
  -4 -10  -3   23.35    1.62
   5 -10  -4    6.16    1.11
   4 -10  -4   -0.39    0.44
   3 -10  -4    5.19    0.87
   1 -10  -4    0.76    0.45
   0 -10  -4    8.00    0.90
  -1 -10  -4    7.11    0.89
  -2 -10  -4    3.99    0.74
  -3 -10  -4    0.29    0.36
  -4 -10  -4    1.29    0.55
   5 -10  -5    0.00    0.67
   4 -10  -5    8.18    1.13
   3 -10  -5    5.09    0.91
   1 -10  -5   67.37    2.38
   0 -10  -5   13.97    1.14
  -1 -10  -5   47.31    2.07
  -2 -10  -5    1.51    0.59
  -3 -10  -5   68.30    2.73
   5 -10  -6    4.05    1.05
   2 -10  -6    0.42    0.46
   1 -10  -6    1.62    0.55
   0 -10  -6    4.22    0.75
  -1 -10  -6    0.14    0.39
  -2 -10  -6    0.73    0.49
   2 -10  -7    5.03    0.84
   1 -10  -7    1.24    0.59
   0 -10  -7   17.97    1.41
  -1 -10  -7   19.92    1.50
   0 -11   6    0.18    0.45
  -1 -11   6   40.50    2.05
  -2 -11   6   -0.27    0.36
  -3 -11   6   13.21    1.27
   2 -11   5    0.61    0.40
   1 -11   5    0.22    0.42
   0 -11   5   11.09    1.08
  -1 -11   5    8.93    1.01
  -2 -11   5    0.80    0.47
  -3 -11   5    4.22    0.76
  -4 -11   5    1.20    0.58
  -4 -11   5    1.62    0.61
   3 -11   4    6.80    0.91
   2 -11   4    5.32    0.84
   1 -11   4   -0.19    0.29
   0 -11   4   19.19    1.33
  -1 -11   4    0.70    0.41
  -2 -11   4    2.40    0.62
  -3 -11   4   26.20    1.58
  -4 -11   4   -0.04    0.38
  -4 -11   4   -0.06    0.38
   3 -11   3    0.40    0.40
   2 -11   3    6.07    0.82
   1 -11   3    2.55    0.63
   0 -11   3    3.85    0.68
  -1 -11   3    0.83    0.43
  -2 -11   3    0.80    0.45
  -3 -11   3    0.17    0.36
  -3 -11   3   -0.15    0.28
  -4 -11   3    3.56    0.75
  -5 -11   3    0.07    0.43
   4 -11   2    0.40    0.44
   3 -11   2   33.47    1.79
   2 -11   2    2.77    0.62
   1 -11   2   75.22    2.52
   0 -11   2   30.20    1.56
  -1 -11   2    9.84    0.94
  -2 -11   2    1.36    0.46
  -3 -11   2    6.64    0.86
  -4 -11   2   11.83    1.16
  -5 -11   2   13.09    1.26
   4 -11   1   -0.01    0.49
   3 -11   1    0.82    0.50
   2 -11   1    1.10    0.54
   1 -11   1    1.84    0.56
   0 -11   1    2.97    0.61
  -1 -11   1    1.59    0.47
  -2 -11   1    7.20    0.85
  -3 -11   1    3.05    0.70
  -4 -11   1    8.61    1.04
  -5 -11   1    1.03    0.53
   4 -11   0    8.69    1.09
   3 -11   0   33.91    1.79
   2 -11   0    0.05    0.34
   1 -11   0   81.06    2.57
   0 -11   0    0.00    0.32
  -2 -11   0    0.25    0.38
  -3 -11   0   32.97    1.76
  -4 -11   0    8.06    1.00
  -5 -11   0    7.33    1.04
   5 -11  -1    1.61    0.76
   3 -11  -1    2.11    0.68
   2 -11  -1    7.67    0.93
   1 -11  -1    1.15    0.48
   0 -11  -1    2.68    0.59
  -1 -11  -1    2.72    0.63
  -2 -11  -1    0.26    0.39
  -3 -11  -1    2.08    0.63
  -4 -11  -1    0.46    0.49
   5 -11  -2   15.95    1.50
   4 -11  -2   11.45    1.25
   3 -11  -2    5.64    0.86
   2 -11  -2    1.91    0.63
   1 -11  -2    9.59    0.93
  -1 -11  -2   76.28    2.60
  -2 -11  -2    3.42    0.73
  -3 -11  -2   36.86    1.96
  -4 -11  -2    0.05    0.45
   5 -11  -3    1.28    0.71
   4 -11  -3    4.33    0.92
   3 -11  -3   -0.09    0.46
   2 -11  -3    0.77    0.54
   0 -11  -3    3.63    0.67
  -1 -11  -3    1.94    0.59
  -2 -11  -3    7.06    0.95
  -3 -11  -3    0.11    0.40
   4 -11  -4   -0.72    0.49
   3 -11  -4   26.90    1.66
   0 -11  -4   18.50    1.32
  -1 -11  -4    0.01    0.36
  -2 -11  -4    3.81    0.75
  -3 -11  -4    5.50    0.93
   4 -11  -5    1.55    0.74
   1 -11  -5    8.23    0.97
   0 -11  -5   10.11    1.08
  -1 -11  -5    0.37    0.45
  -2 -11  -5    0.63    0.47
   1 -11  -6   42.91    2.05
   0 -11  -6    0.11    0.41
  -1 -11  -6   53.46    2.41
  -1 -12   5    1.00    0.57
   1 -12   4    0.19    0.44
   0 -12   4    0.60    0.50
  -1 -12   4   15.52    1.28
  -2 -12   4    0.20    0.42
  -3 -12   4    0.78    0.52
   2 -12   3    0.84    0.51
   1 -12   3    8.27    0.99
   0 -12   3    2.18    0.64
  -1 -12   3   34.38    1.78
  -2 -12   3    2.99    0.71
   2 -12   2   -0.04    0.36
   1 -12   2   18.90    1.36
   0 -12   2    2.57    0.64
  -1 -12   2    1.48    0.54
  -3 -12   2    5.86    0.88
   3 -12   1    1.30    0.59
   2 -12   1   13.57    1.23
   1 -12   1    0.62    0.44
   0 -12   1   -0.01    0.33
  -1 -12   1   22.42    1.40
  -3 -12   1   48.89    2.24
   3 -12   0   12.56    1.22
   2 -12   0   -0.13    0.39
   1 -12   0    7.94    0.95
   0 -12   0   19.83    1.29
  -2 -12   0   -0.21    0.36
  -3 -12   0   10.00    1.09
   3 -12  -1   49.83    2.27
   2 -12  -1   -0.03    0.39
   1 -12  -1   23.28    1.43
  -2 -12  -1   13.64    1.23
  -3 -12  -1    1.60    0.63
   3 -12  -2    4.62    0.90
   2 -12  -2    1.96    0.67
  -1 -12  -2   23.84    1.53
  -2 -12  -2    0.54    0.47
  -3 -12  -2    3.06    0.76
   3 -12  -3   31.85    1.86
  -1 -12  -3    9.34    1.05
  -2 -12  -3    0.37    0.50
  -1 -12  -4    0.17    0.41
   1 -13   1    3.45    0.72
   0 -13   1    0.60    0.47
   1 -13   0   42.09    1.97
   0   0   0    0.00    0.00
